# Supplementary material for: New insight into long non-coding RNAs associated with bone metastasis of breast cancer based on an integrated analysis
Source: Cancer Cell Int. 2021 Jul 13;21:372. doi: 10.1186/s12935-021-02068-7 (PMC8276423; doi:10.1186/s12935-021-02068-7)
Supplement: Supplementary file 3 — Additional file 3: Table S3. Differential expressed mRNAs detected in metastatic tumor tissues of breast cancer between bone and liver metastatic sites (bone vs liver). [file 12935_2021_2068_MOESM3_ESM.csv]

ID	Symbol	Combined.ES	P.Value	FDR	UpDown	top10	top50
2266	FGG	-4.844884731	0	0	Down	yes	yes
2244	FGB	-3.515927458	3.11E-15	1.90E-11	Down	yes	yes
350	APOH	-3.328548697	1.33E-14	5.43E-11	Down	yes	yes
2638	GC	-2.862491943	5.75E-13	1.48E-09	Down	yes	yes
2243	FGA	-2.943023101	6.04E-13	1.48E-09	Down	yes	yes
338	APOB	-2.774597875	1.40E-12	2.86E-09	Down	yes	yes
259	AMBP	-2.60884947	5.35E-12	8.63E-09	Down	yes	yes
1571	CYP2E1	-2.543713291	5.65E-12	8.63E-09	Down	yes	yes
3273	HRG	-2.585699092	8.57E-12	1.16E-08	Down	yes	yes
345	APOC3	-2.582411854	1.18E-11	1.44E-08	Down	yes	yes
336	APOA2	-2.528500702	1.35E-11	1.50E-08	Down		yes
335	APOA1	-2.495078034	1.50E-11	1.53E-08	Down		yes
3827	KNG1	-2.503611473	1.79E-11	1.68E-08	Down		yes
125	ADH1B	-2.4097195	6.86E-11	5.99E-08	Down		yes
2267	FGL1	-2.346328977	8.24E-11	6.71E-08	Down		yes
3698	ITIH2	-2.373870994	1.19E-10	8.92E-08	Down		yes
3699	ITIH3	-2.323123927	1.24E-10	8.92E-08	Down		yes
731	C8A	-2.35451456	1.57E-10	1.06E-07	Down		yes
2168	FABP1	-2.297229451	1.73E-10	1.12E-07	Down		yes
7018	TF	-2.337344741	2.01E-10	1.22E-07	Down		yes
9249	DHRS3	-2.249452395	2.09E-10	1.22E-07	Down		yes
2158	F9	-2.250146549	2.37E-10	1.32E-07	Down		yes
3080	CFHR2	-2.347351337	2.69E-10	1.43E-07	Down		yes
124	ADH1A	-2.249941384	3.26E-10	1.64E-07	Down		yes
3242	HPD	-2.227614612	3.36E-10	1.64E-07	Down		yes
3950	LECT2	-2.188893979	5.88E-10	2.76E-07	Down		yes
197	AHSG	-2.099470653	1.28E-09	5.79E-07	Down		yes
735	C9	-2.090538034	1.56E-09	6.80E-07	Down		yes
325	APCS	-2.070623494	1.72E-09	7.23E-07	Down		yes
3263	HPX	-2.081150393	2.01E-09	8.17E-07	Down		yes
2147	F2	-2.091748413	2.09E-09	8.22E-07	Down		yes
126	ADH1C	-2.072671354	2.59E-09	9.88E-07	Down		yes
344	APOC2	-2.098873207	3.09E-09	1.14E-06	Down		yes
722	C4BPA	-2.050549176	3.29E-09	1.18E-06	Down		yes
5105	PCK1	-2.032083713	3.92E-09	1.37E-06	Down		yes
7363	UGT2B4	-2.038414424	4.18E-09	1.42E-06	Down		yes
462	SERPINC1	-1.979701417	5.53E-09	1.83E-06	Down		yes
213	ALB	-2.102689491	6.20E-09	1.99E-06	Down		yes
1558	CYP2C8	-1.955249483	7.13E-09	2.23E-06	Down		yes
13	AADAC	-1.96952076	7.55E-09	2.31E-06	Down		yes
3818	KLKB1	-1.939215419	8.47E-09	2.52E-06	Down		yes
5340	PLG	-1.953781885	1.04E-08	3.02E-06	Down		yes
7276	TTR	-1.959188395	1.12E-08	3.19E-06	Down		yes
1401	CRP	-1.921670636	1.18E-08	3.27E-06	Down		yes
7104	TM4SF4	-1.933766758	1.32E-08	3.59E-06	Down		yes
1361	CPB2	-1.905485153	1.39E-08	3.71E-06	Down		yes
729	C6	-1.92575874	1.46E-08	3.80E-06	Down		yes
54363	HAO1	-1.955775551	1.53E-08	3.90E-06	Down		yes
3426	CFI	-1.897188122	1.72E-08	4.28E-06	Down		yes
51156	SERPINA10	-1.875471902	2.04E-08	4.99E-06	Down		yes
3053	SERPIND1	-1.897471664	2.30E-08	5.50E-06	Down
8547	FCN3	-1.906441237	2.43E-08	5.70E-06	Down
4318	MMP9	1.849635629	2.77E-08	6.28E-06	Up	yes	yes
183	AGT	-1.859879487	2.77E-08	6.28E-06	Down
3484	IGFBP1	-1.889875559	4.15E-08	9.15E-06	Down
5396	PRRX1	1.895656778	4.19E-08	9.15E-06	Up	yes	yes
10599	SLCO1B1	-1.827037495	4.28E-08	9.17E-06	Down
3697	ITIH1	-1.811760657	4.65E-08	9.81E-06	Down
3294	HSD17B2	-1.836396252	5.26E-08	1.09E-05	Down
6291	SAA4	-1.833301385	5.88E-08	1.20E-05	Down
173	AFM	-1.807360594	6.39E-08	1.28E-05	Down
5624	PROC	-1.785954047	6.59E-08	1.28E-05	Down
64240	ABCG5	-1.781935762	6.69E-08	1.28E-05	Down
1292	COL6A2	1.924343117	6.77E-08	1.28E-05	Up	yes	yes
229	ALDOB	-1.793011221	6.82E-08	1.28E-05	Down
590	BCHE	-1.785851404	7.50E-08	1.39E-05	Down
727	C5	-1.79239878	8.04E-08	1.47E-05	Down
732	C8B	-1.78374027	9.43E-08	1.69E-05	Down
6906	SERPINA7	-1.771720565	9.85E-08	1.74E-05	Down
6822	SULT2A1	-1.767751347	1.03E-07	1.80E-05	Down
635	BHMT	-1.764162979	1.14E-07	1.96E-05	Down
9104	RGN	-1.747433509	1.30E-07	2.19E-05	Down
1464	CSPG4	1.744182704	1.31E-07	2.19E-05	Up	yes	yes
28234	SLCO1B3	-1.730814366	1.34E-07	2.21E-05	Down
6554	SLC10A1	-1.766238262	1.35E-07	2.21E-05	Down
570	BAAT	-1.734184906	1.55E-07	2.49E-05	Down
3250	HPR	-1.721838914	1.67E-07	2.66E-05	Down
3290	HSD11B1	-1.706154816	1.82E-07	2.85E-05	Down
8630	HSD17B6	-1.722193483	1.92E-07	2.96E-05	Down
51268	PIPOX	-1.738965919	2.17E-07	3.31E-05	Down
718	C3	-1.829120651	2.50E-07	3.77E-05	Down
4018	LPA	-1.68041118	2.60E-07	3.85E-05	Down
1555	CYP2B6	-1.68571381	2.61E-07	3.85E-05	Down
4153	MBL2	-1.674961562	2.64E-07	3.85E-05	Down
4547	MTTP	-1.677761429	2.78E-07	4.00E-05	Down
733	C8G	-1.659761612	3.24E-07	4.61E-05	Down
81494	CFHR5	-1.655526144	3.68E-07	5.17E-05	Down
64850	AGXT2L1	-1.664152833	3.81E-07	5.29E-05	Down
5053	PAH	-1.669361221	3.88E-07	5.33E-05	Down
629	CFB	-1.666062509	4.20E-07	5.71E-05	Down
1807	DPYS	-1.623966012	5.72E-07	7.68E-05	Down
1109	AKR1C4	-1.629484623	5.79E-07	7.69E-05	Down
64577	ALDH8A1	-1.620711569	6.08E-07	7.99E-05	Down
1544	CYP1A2	-1.62133194	6.39E-07	8.30E-05	Down
1579	CYP4A11	-1.644466998	6.56E-07	8.44E-05	Down
27329	ANGPTL3	-1.600589187	7.29E-07	9.28E-05	Down
3026	HABP2	-1.604198339	7.95E-07	0.000100237	Down
29974	A1CF	-1.58969815	8.07E-07	0.000100608	Down
2620	GAS2	-1.629783346	8.90E-07	0.000109872	Down
3249	HPN	-1.603094954	9.25E-07	0.000113056	Down
1291	COL6A1	1.906955363	9.48E-07	0.000114736	Up	yes	yes
6694	SPP2	-1.577536223	1.00E-06	0.000120379	Down
2330	FMO5	-1.569484275	1.08E-06	0.000127888	Down
4143	MAT1A	-1.565965555	1.11E-06	0.000128758	Down
1565	CYP2D6	-1.569016631	1.11E-06	0.000128758	Down
6718	AKR1D1	-1.581020158	1.12E-06	0.000128758	Down
1562	CYP2C18	-1.557114953	1.26E-06	0.000143432	Down
2159	F10	-1.55857049	1.32E-06	0.000148846	Down
1749	DLX5	1.589588013	1.38E-06	0.000154654	Up	yes	yes
1356	CP	-1.589047117	1.44E-06	0.000159513	Down
4485	MST1	-1.592147193	1.46E-06	0.000160369	Down
10991	SLC38A3	-1.567164792	1.63E-06	0.000177311	Down
1559	CYP2C9	-1.554464114	1.64E-06	0.000177311	Down
23743	BHMT2	-1.553572552	1.79E-06	0.000191904	Down
55089	SLC38A4	-1.558411162	1.82E-06	0.000193076	Down
432	ASGR1	-1.526568117	1.86E-06	0.000195929	Down
57817	HAMP	-1.524165182	1.88E-06	0.000196452	Down
6580	SLC22A1	-1.521218531	1.97E-06	0.000204526	Down
1036	CDO1	-1.583290774	2.28E-06	0.000233719	Down
319	APOF	-1.513916605	2.41E-06	0.000245721	Down
1577	CYP3A5	-1.49930984	2.56E-06	0.000258482	Down
23316	CUX2	-1.505082602	2.59E-06	0.000259955	Down
79589	RNF128	-1.490429636	2.80E-06	0.000277858	Down
9971	NR1H4	-1.488674391	2.96E-06	0.000292228	Down
216	ALDH1A1	-1.481265648	3.13E-06	0.000306088	Down
81932	HDHD3	-1.584710698	3.35E-06	0.000324523	Down
10246	SLC17A2	-1.477773842	3.42E-06	0.000329662	Down
2160	F11	-1.514795327	3.50E-06	0.000334593	Down
51179	HAO2	-1.479578766	3.69E-06	0.000350057	Down
1373	CPS1	-1.490713618	3.92E-06	0.000368865	Down
341	APOC1	-1.483288946	4.00E-06	0.000372928	Down
4322	MMP13	1.56438818	4.08E-06	0.000377587	Up	yes	yes
2998	GYS2	-1.470617443	4.11E-06	0.000377587	Down
3700	ITIH4	-1.560325019	4.16E-06	0.000379653	Down
189	AGXT	-1.465459486	4.65E-06	0.000420807	Down
346	APOC4	-1.455439255	4.79E-06	0.000430779	Down
11199	ANXA10	-1.483579295	4.86E-06	0.000433427	Down
11223	MST1P9	-1.459012045	5.01E-06	0.000443477	Down
4495	MT1G	-1.609228061	5.22E-06	0.00045903	Down
6529	SLC6A1	-1.440412679	5.29E-06	0.000461804	Down
2027	ENO3	-1.540550657	5.35E-06	0.000463909	Down
1301	COL11A1	1.489297503	5.77E-06	0.00049649	Up	yes	yes
2328	FMO3	-1.4406654	5.92E-06	0.000506347	Down
2646	GCKR	-1.437577528	6.30E-06	0.000534645	Down
130	ADH6	-1.442501153	6.43E-06	0.000542338	Down
725	C4BPB	-1.429523818	7.03E-06	0.000588595	Down
5858	PZP	-1.424966162	7.43E-06	0.000617616	Down
7431	VIM	1.5005956	7.59E-06	0.000626644	Up	yes	yes
169611	OLFML2A	1.473054113	8.39E-06	0.000687983	Up	yes	yes
5345	SERPINF2	-1.403236915	8.79E-06	0.000716025	Down
10841	FTCD	-1.392946909	9.95E-06	0.000805847	Down
57733	GBA3	-1.390448347	1.02E-05	0.000822887	Down
6999	TDO2	-1.404921484	1.04E-05	0.000830422	Down
2165	F13B	-1.389457111	1.07E-05	0.000850742	Down
1370	CPN2	-1.447303605	1.13E-05	0.000887959	Down
5950	RBP4	-1.404697737	1.17E-05	0.000913988	Down
7036	TFR2	-1.373183949	1.24E-05	0.000964935	Down
3206	HOXA10	1.412083412	1.26E-05	0.00096636	Up		yes
1556	CYP2B7P1	-1.380239781	1.26E-05	0.00096636	Down
79611	ACSS3	-1.401699059	1.27E-05	0.00096636	Down
83729	INHBE	-1.390048164	1.27E-05	0.00096636	Down
33	ACADL	-1.361588741	1.37E-05	0.001032751	Down
2538	G6PC	-1.414282726	1.39E-05	0.001039215	Down
3083	HGFAC	-1.362331321	1.42E-05	0.001055095	Down
219595	FOLH1B	-1.371844317	1.48E-05	0.001095357	Down
433	ASGR2	-1.357753757	1.52E-05	0.00111618	Down
1393	CRHBP	-1.36050229	1.55E-05	0.001134478	Down
3990	LIPC	-1.342978657	1.74E-05	0.001267783	Down
55937	APOM	-1.344244179	1.78E-05	0.00129074	Down
5174	PDZK1	-1.374469254	1.82E-05	0.001310694	Down
8856	NR1I2	-1.346798425	1.86E-05	0.001331826	Down
25903	OLFML2B	1.465809655	1.93E-05	0.001373121	Up		yes
7263	TST	-1.334775494	2.01E-05	0.001413382	Down
4345	CD200	1.355380756	2.01E-05	0.001413382	Up		yes
57447	NDRG2	-1.371685404	2.05E-05	0.001432142	Down
2161	F12	-1.377098766	2.06E-05	0.001432799	Down
6360	CCL16	-1.346278684	2.10E-05	0.001449378	Down
8858	PROZ	-1.342363888	2.27E-05	0.001558886	Down
9032	TM4SF5	-1.336879397	2.34E-05	0.001596276	Down
78989	COLEC11	-1.325439948	2.35E-05	0.001596391	Down
5444	PON1	-1.336361387	2.43E-05	0.001638425	Down
316	AOX1	-1.326232742	2.62E-05	0.001748893	Down
6514	SLC2A2	-1.347338364	2.62E-05	0.001748893	Down
1513	CTSK	1.404991581	2.79E-05	0.001852259	Up		yes
10840	ALDH1L1	-1.304123481	2.91E-05	0.001921545	Down
12	SERPINA3	-1.316411693	3.04E-05	0.001998926	Down
3931	LCAT	-1.413842128	3.12E-05	0.002040436	Down
51733	UPB1	-1.283118093	3.62E-05	0.002355862	Down
2220	FCN2	-1.279639827	3.74E-05	0.002418895	Down
10747	MASP2	-1.272580106	4.03E-05	0.002590897	Down
79746	ECHDC3	-1.307275306	4.08E-05	0.002608581	Down
7070	THY1	1.38219036	4.13E-05	0.002629817	Up		yes
51085	MLXIPL	-1.285861471	4.31E-05	0.002731086	Down
3381	IBSP	1.288994063	4.72E-05	0.002976489	Up		yes
3929	LBP	-1.276937876	4.82E-05	0.003020047	Down
55908	LOC55908	-1.260173991	4.98E-05	0.003107507	Down
8529	CYP4F2	-1.273776038	5.17E-05	0.00320716	Down
1369	CPN1	-1.259527918	5.43E-05	0.003355408	Down
55268	ECHDC2	-1.280397815	5.48E-05	0.00336586	Down
4162	MCAM	1.316804788	5.80E-05	0.003544626	Up		yes
1557	CYP2C19	-1.247018715	6.25E-05	0.003798156	Down
54988	ACSM5	-1.261367859	6.29E-05	0.003807427	Down
4323	MMP14	1.294274292	6.33E-05	0.003809679	Up		yes
53841	CDHR5	-1.23438737	6.38E-05	0.003809679	Down
5919	RARRES2	-1.267953301	6.39E-05	0.003809679	Down
5009	OTC	-1.242894759	6.43E-05	0.003812298	Down
3357	HTR2B	-1.244625869	6.46E-05	0.003812298	Down
5244	ABCB4	-1.227527359	6.87E-05	0.004039784	Down
23600	AMACR	-1.22410142	7.21E-05	0.004207947	Down
51279	C1RL	-1.231814313	7.23E-05	0.004207947	Down
2705	GJB1	-1.233546334	7.38E-05	0.004274416	Down
5629	PROX1	-1.241496834	7.62E-05	0.004392107	Down
50509	COL5A3	1.293408745	7.76E-05	0.004452834	Up		yes
8877	SPHK1	1.251960063	8.31E-05	0.004744915	Up		yes
51181	DCXR	-1.210333276	8.50E-05	0.004834964	Down
90865	IL33	-1.200929901	9.64E-05	0.005454747	Down
3915	LAMC1	1.201284794	0.000106972	0.00602593	Up		yes
64816	CYP3A43	-1.191119637	0.000109568	0.006143867	Down
113146	AHNAK2	1.207085576	0.000115415	0.006442156	Up		yes
9353	SLIT2	1.181110102	0.00012032	0.006685412	Up		yes
176	ACAN	1.265055025	0.00012186	0.006740364	Up		yes
5265	SERPINA1	-1.183258934	0.000130922	0.007208967	Down
8608	RDH16	-1.176592995	0.000135337	0.007418637	Down
5806	PTX3	1.173887065	0.000137655	0.007512011	Up		yes
4023	LPL	1.201823729	0.000138871	0.007544699	Up		yes
445	ASS1	-1.179130491	0.000141362	0.007646082	Down
4958	OMD	1.20167052	0.000142044	0.007649081	Up		yes
51278	IER5	1.182372918	0.000143673	0.007702892	Up		yes
2888	GRB14	-1.179401142	0.000148487	0.007926243	Down
23460	ABCA6	-1.175745194	0.000152864	0.008124388	Down
3081	HGD	-1.15862751	0.00015971	0.008415882	Down
131578	LRRC15	1.239696138	0.000159726	0.008415882	Up		yes
10479	SLC9A6	1.158166907	0.000160953	0.008444153	Up		yes
1593	CYP27A1	-1.154957939	0.000171305	0.008948881	Down
2938	GSTA1	-1.169665567	0.000183086	0.009523608	Down
85352	KIAA1644	1.196061116	0.000185863	0.009627063	Up		yes
10	NAT2	-1.182522564	0.000187608	0.009676475	Down
55753	OGDHL	-1.139833609	0.00019205	0.009863944	Down
9435	CHST2	1.138027039	0.000193685	0.009906275	Up		yes
7274	TTPA	-1.142677274	0.000197701	0.010056941	Down
55244	SLC47A1	-1.141638395	0.000198276	0.010056941	Down
55532	SLC30A10	-1.155174147	0.00020289	0.010248479	Down
10365	KLF2	1.141491395	0.000209394	0.010533448	Up		yes
10249	GLYAT	-1.161416455	0.000212927	0.010667271	Down
3960	LGALS4	-1.133694074	0.000220493	0.011001257	Down
30	ACAA1	-1.136690792	0.000238766	0.011816479	Down
1306	COL15A1	1.128808867	0.000255903	0.012613553	Up		yes
11136	SLC7A9	-1.133994875	0.000263012	0.012911873	Down
3236	HOXD10	1.271807528	0.000277886	0.013559324	Up		yes
80328	ULBP2	1.133074216	0.000278419	0.013559324	Up		yes
2200	FBN1	1.171822022	0.0002837	0.013761699	Up		yes
51302	CYP39A1	-1.108413703	0.000286014	0.013819128	Down
2619	GAS1	1.098690911	0.000301819	0.014468397	Up		yes
9388	LIPG	-1.096496646	0.000308157	0.014714485	Down
7678	ZNF124	-1.190891491	0.000315384	0.014941017	Down
56954	NIT2	-1.140354751	0.000315524	0.014941017	Down
55365	TMEM176A	-1.1170273	0.000317455	0.014941017	Down
26998	FETUB	-1.114842494	0.000318517	0.014941017	Down
1581	CYP7A1	-1.112329403	0.000319012	0.014941017	Down
2697	GJA1	1.109389234	0.000321594	0.015004442	Up		yes
6414	SEPP1	-1.102605726	0.000334465	0.01554561	Down
10864	SLC22A7	-1.159250547	0.000336747	0.01555928	Down
64284	RAB17	-1.089586642	0.000337304	0.01555928	Down
10998	SLC27A5	-1.130512599	0.000350476	0.01610609	Down
10993	SDS	-1.138760076	0.00036375	0.016635168	Down
1009	CDH11	1.125331517	0.000364711	0.016635168	Up		yes
1296	COL8A2	1.185569149	0.000372093	0.01675746	Up		yes
164656	TMPRSS6	-1.083535991	0.000372553	0.01675746	Down
4357	MPST	-1.084083384	0.00037335	0.01675746	Down
7130	TNFAIP6	1.080684836	0.000373634	0.01675746	Up		yes
1589	CYP21A2	-1.091112197	0.000374246	0.01675746	Down
3158	HMGCS2	-1.107248963	0.000376611	0.016801802	Down
4948	OCA2	1.083303744	0.000397568	0.017672258	Up		yes
4817	NIT1	-1.14120498	0.000415491	0.018402054	Down
866	SERPINA6	-1.106214213	0.000419046	0.018492498	Down
5581	PRKCE	1.097249856	0.000430936	0.018948788	Up		yes
65997	RASL11B	1.078424482	0.000444672	0.019462109	Up		yes
1733	DIO1	-1.071504842	0.000445794	0.019462109	Down
4643	MYO1E	1.091165296	0.000450182	0.019583706	Up		yes
3483	IGFALS	-1.080926726	0.00045929	0.019855915	Down
83483	PLVAP	1.12072607	0.000459688	0.019855915	Up		yes
51084	CRYL1	-1.102562373	0.000473292	0.020371572	Down
2346	FOLH1	-1.094951759	0.000487686	0.020899827	Down
57192	MCOLN1	1.072436066	0.000488985	0.020899827	Up		yes
383	ARG1	-1.078095064	0.000516521	0.021999854	Down
10351	ABCA8	-1.099747038	0.000522563	0.022179877	Down
5104	SERPINA5	-1.048204326	0.000536014	0.0226721	Down
4053	LTBP2	1.06290442	0.000541149	0.022810358	Up		yes
2000	ELF4	1.052229496	0.000545234	0.022896326	Up		yes
57214	KIAA1199	1.071803419	0.000546934	0.022896326	Up
3339	HSPG2	1.117078311	0.000551679	0.023016115	Up
10244	RABEPK	-1.044645404	0.000561671	0.023284067	Down
6943	TCF21	-1.120413141	0.000562756	0.023284067	Down
2353	FOS	1.076352403	0.000563816	0.023284067	Up
28959	TMEM176B	-1.072772175	0.000567545	0.023359144	Down
6322	SCML1	-1.043804101	0.000592463	0.024302915	Down
25854	FAM149A	-1.054943	0.000600458	0.02454851	Down
5920	RARRES3	-1.083480922	0.000608599	0.024741414	Down
3075	CFH	-1.090109787	0.000609225	0.024741414	Down
26063	DECR2	-1.042975035	0.000623933	0.025171489	Down
1610	DAO	-1.048261418	0.000665982	0.026779474	Down
5649	RELN	-1.024736481	0.000685254	0.027464101	Down
3219	HOXB9	1.101394269	0.000697716	0.02787216	Up
9970	NR1I3	-1.061806069	0.000701396	0.027927909	Down
5228	PGF	1.064189906	0.000731211	0.02878458	Up
6372	CXCL6	-1.044820322	0.000732273	0.02878458	Down
5106	PCK2	-1.050570554	0.00073233	0.02878458	Down
9448	MAP4K4	1.068506154	0.000748665	0.029301699	Up
10786	SLC17A3	-1.048622224	0.00075045	0.029301699	Down
25907	TMEM158	1.018490139	0.000752958	0.029301699	Up
8744	TNFSF9	1.108308823	0.000755075	0.029301699	Up
1289	COL5A1	1.032515799	0.000759563	0.029382576	Up
57125	PLXDC1	1.05101695	0.000778975	0.030038459	Up
25941	C18orf10	1.041032793	0.000782418	0.030076338	Up
79799	UGT2A3	-1.013195155	0.000811539	0.031097969	Down
220988	HNRNPA3	-1.11348483	0.00081618	0.031178083	Down
56999	ADAMTS9	1.046091267	0.000831677	0.031531787	Up
717	C2	-1.012350695	0.000832713	0.031531787	Down
79762	C1orf115	-1.088957966	0.000833178	0.031531787	Down
29881	NPC1L1	-1.014929843	0.000859567	0.032430101	Down
301	ANXA1	1.026827758	0.00087223	0.032806574	Up
1576	CYP3A4	-1.003924419	0.000913055	0.034236748	Down
3776	KCNK2	1.007317382	0.000932767	0.034868959	Up
2012	EMP1	0.99873055	0.000976232	0.036382502	Up
2014	EMP3	1.019235424	0.000979571	0.03639598	Up
54996	MOSC2	-1.051550131	0.001001803	0.037109217	Down
1462	VCAN	0.99006097	0.001012944	0.037408558	Up
79844	ZDHHC11	-1.002393289	0.001017863	0.037476971	Down
5827	PXMP2	-0.997327764	0.001021561	0.037500195	Down
10046	MAMLD1	1.122314768	0.001065944	0.039012258	Up
5288	PIK3C2G	-1.081263415	0.001111675	0.04041639	Down
7056	THBD	0.983828661	0.001113489	0.04041639	Up
8431	NR0B2	-1.006166988	0.00111802	0.040433947	Down
2053	EPHX2	-1.006607001	0.001129728	0.040736873	Down
25924	MYRIP	-0.978213546	0.001134841	0.040800856	Down
1551	CYP3A7	-1.016036613	0.001155483	0.041421203	Down
7039	TGFA	0.990606073	0.001167465	0.041609909	Up
9244	CRLF1	0.992947301	0.001167556	0.041609909	Up
1174	AP1S1	1.008212227	0.001191066	0.042245484	Up
5475	PPEF1	0.987223924	0.001192301	0.042245484	Up
6424	SFRP4	1.116484007	0.001210947	0.042604604	Up
81501	TM7SF4	0.987558685	0.00121304	0.042604604	Up
2542	SLC37A4	-0.998839081	0.001214605	0.042604604	Down
170680	PSORS1C2	0.982987365	0.001223675	0.042604604	Up
6320	CLEC11A	0.996930199	0.001225397	0.042604604	Up
115817	DHRS1	-0.986931213	0.00122556	0.042604604	Down
8736	MYOM1	-1.011329986	0.001226834	0.042604604	Down
51274	KLF3	0.979604051	0.001303609	0.045142556	Up
3316	HSPB2	1.009961314	0.001319758	0.045572669	Up
64081	PBLD	-0.963050273	0.001344041	0.046175528	Down
3032	HADHB	-0.97759345	0.001344772	0.046175528	Down
922	CD5L	-0.95770107	0.00138369	0.047313422	Down
7586	ZKSCAN1	-0.979096537	0.001385652	0.047313422	Down
5095	PCCA	-1.025347284	0.001394659	0.047488343	Down
7048	TGFBR2	0.959083311	0.001402333	0.047616984	Up
26659	OR7A5	0.970670912	0.001418819	0.048043327	Up
355	FAS	0.960280036	0.001425803	0.048146462	Up
34	ACADM	-0.956033024	0.001438088	0.048427516	Down
6716	SRD5A2	-0.966537711	0.001447676	0.048616462	Down
5159	PDGFRB	0.960912399	0.001455856	0.048704319	Up
1278	COL1A2	0.982979421	0.001459647	0.048704319	Up
55763	EXOC1	0.980982184	0.001462245	0.048704319	Up
2896	GRN	0.955253612	0.001471847	0.048890903	Up
55922	NKRF	1.00282067	0.001481871	0.049090482	Up
4494	MT1F	-0.966516329	0.001489423	0.049207315	Down
27232	GNMT	-0.970271596	0.00150259	0.049378173	Down
3202	HOXA5	1.012990345	0.001502673	0.049378173	Up
368	ABCC6	-0.974905634	0.001535889	0.050334348	Down
4487	MSX1	1.078568768	0.001542004	0.050399604	Up
10216	PRG4	-1.016984824	0.001557183	0.050759999	Down
4015	LOX	0.970950455	0.001569796	0.050934932	Up
6431	SRSF6	-0.964143925	0.001575049	0.050934932	Down
8778	SIGLEC5	0.949997432	0.001618605	0.052154151	Up
4129	MAOB	-1.075913413	0.001623634	0.052154151	Down
5037	PEBP1	-0.96297075	0.001625551	0.052154151	Down
58513	EPS15L1	0.955109633	0.001643457	0.052590631	Up
54360	CYTL1	0.970353798	0.001652846	0.05275296	Up
1123	CHN1	1.015912584	0.001666274	0.053043066	Up
867	CBL	0.938952015	0.001701215	0.054014669	Up
2593	GAMT	-1.020894579	0.001708146	0.05409423	Down
2296	FOXC1	0.992750239	0.001716484	0.054166021	Up
6274	S100A3	0.944386515	0.001719275	0.054166021	Up
284119	PTRF	1.01106766	0.001738045	0.054616622	Up
947	CD34	1.040101347	0.001755176	0.05481097	Up
22918	CD93	0.958580609	0.001757081	0.05481097	Up
257407	C2orf72	-0.975014204	0.001757682	0.05481097	Down
875	CBS	-0.934015614	0.001793173	0.055775452	Down
5737	PTGFR	0.94873639	0.00184542	0.057110666	Up
50487	PLA2G3	1.087806572	0.001845444	0.057110666	Up
51601	LIPT1	-0.934544649	0.001850774	0.057130954	Down
10247	HRSP12	-0.942251372	0.001861552	0.057318929	Down
10954	PDIA5	-1.007102122	0.001883568	0.057851094	Down
563	AZGP1	-0.951163334	0.00189223	0.057971493	Down
3782	KCNN3	0.953479049	0.001927997	0.058849627	Up
10157	AASS	-0.947140337	0.001930522	0.058849627	Down
4807	NHLH1	0.925408193	0.001968145	0.059847289	Up
8705	B3GALT4	0.92371125	0.001984807	0.060204165	Up
6594	SMARCA1	-0.937232956	0.001995479	0.060378067	Down
1000	CDH2	-0.96317228	0.002017583	0.060798112	Down
965	CD58	0.965907758	0.002023335	0.060798112	Up
1277	COL1A1	1.012601983	0.002024283	0.060798112	Up
1776	DNASE1L3	-0.921843633	0.002056541	0.061615571	Down
11167	FSTL1	0.994315726	0.002065622	0.06164002	Up
10333	TLR6	0.921848403	0.002071295	0.06164002	Up
26032	SUSD5	0.961135203	0.002072484	0.06164002	Up
54210	TREM1	0.92120992	0.002106838	0.06250967	Up
348	APOE	-0.927441617	0.002117477	0.062530736	Down
79953	TMEM90B	0.92430585	0.002117779	0.062530736	Up
23645	PPP1R15A	0.919343933	0.00213604	0.062917966	Up
4953	ODC1	0.961448736	0.002142479	0.062929633	Up
6678	SPARC	0.977745865	0.002146732	0.062929633	Up
65996	MGC2752	0.940239829	0.002181447	0.063794284	Up
4594	MUT	-0.920470906	0.002197417	0.064107936	Down
7052	TGM2	-1.029186437	0.002206268	0.064212917	Down
1072	CFL1	0.921234317	0.002214184	0.064290229	Up
79188	TMEM43	0.933524077	0.002257548	0.065393986	Up
25837	RAB26	-0.910520906	0.002275672	0.065763169	Down
23462	HEY1	0.919147036	0.002294572	0.066152949	Up
4046	LSP1	0.907432805	0.002311042	0.066471004	Up
2316	FLNA	0.907182411	0.002319567	0.066559585	Up
5782	PTPN12	0.917336573	0.002338773	0.066953534	Up
8839	WISP2	0.927343631	0.002361901	0.06745765	Up
10602	CDC42EP3	0.925489093	0.002385605	0.067721726	Up
526	ATP6V1B2	0.908609057	0.002385617	0.067721726	Up
23149	FCHO1	0.97700656	0.002387767	0.067721726	Up
10326	SIRPB1	0.906367936	0.002398195	0.067791245	Up
5731	PTGER1	0.94405278	0.002405532	0.067791245	Up
1950	EGF	-0.915516399	0.002406855	0.067791245	Down
55118	CRTAC1	0.957905344	0.002416648	0.067910588	Up
51548	SIRT6	0.950523044	0.002444649	0.068539881	Up
79742	CXorf36	0.904812007	0.002460815	0.068835251	Up
7783	ZP2	0.992258248	0.002478668	0.069176341	Up
79882	ZC3H14	-0.899016763	0.002509644	0.069881303	Down
2824	GPM6B	0.981154939	0.002558138	0.071069722	Up
2934	GSN	1.046297937	0.002626225	0.072795852	Up
185	AGTR1	-0.893603347	0.002666828	0.073587606	Down
10124	ARL4A	0.955566767	0.00269159	0.074023888	Up
57608	KIAA1462	0.960990966	0.002694751	0.074023888	Up
4634	MYL3	0.932967422	0.002708425	0.074100106	Up
223	ALDH9A1	-0.941670377	0.002715561	0.074100106	Down
2922	GRP	0.955111623	0.002715711	0.074100106	Up
9982	FGFBP1	0.903671545	0.00274418	0.074587037	Up
5824	PEX19	-0.950686238	0.00274576	0.074587037	Down
8659	ALDH4A1	-0.928883138	0.002808751	0.075976455	Down
55026	FAM70A	-0.898183691	0.002809339	0.075976455	Down
26115	TANC2	-0.959103922	0.0028326	0.076436418	Down
949	SCARB1	-0.887362006	0.002843053	0.076549528	Down
491	ATP2B2	-0.951997766	0.002866	0.076997761	Down
400084	LOC400084	-0.918532882	0.002907248	0.077850645	Down
27165	GLS2	-0.919076385	0.002910483	0.077850645	Down
54	ACP5	0.891538626	0.002925623	0.077967956	Up
55905	RNF114	-0.9372922	0.002927625	0.077967956	Down
5532	PPP3CB	0.90174163	0.002955363	0.07853555	Up
9717	SEC14L5	0.904789073	0.002966272	0.078654464	Up
55634	ZNF673	-0.919331605	0.002974229	0.07869475	Down
80183	C13orf18	0.881599002	0.00298866	0.078783672	Up
8824	CES2	-0.892811446	0.00299048	0.078783672	Down
5069	PAPPA	0.942195592	0.00300622	0.079028019	Up
9414	TJP2	-0.888509147	0.003038754	0.079711867	Down
8029	CUBN	0.908008783	0.003123224	0.081752226	Up
3859	KRT12	0.897190318	0.003159891	0.082535284	Up
6239	RREB1	-0.899166747	0.003200171	0.083409153	Down
55472	C8orf39	0.903048294	0.003279545	0.08529607	Up
374291	NDUFS7	-0.874241808	0.003335997	0.086580111	Down
8140	SLC7A5	0.910237849	0.003373158	0.08735908	Up
26238	C6orf123	-0.914720939	0.003402071	0.087902927	Down
55525	DKFZp547G183	-0.886216064	0.00340854	0.087902927	Down
1293	COL6A3	0.869233531	0.003534989	0.090972	Up
26094	DCAF4	0.883563527	0.003604877	0.092575676	Up
3577	CXCR1	0.859482767	0.003747538	0.096037532	Up
23169	SLC35D1	-0.881814845	0.003814104	0.097538915	Down
730	C7	-0.879168566	0.003826849	0.097660537	Down
1290	COL5A2	0.887813779	0.003861747	0.098288801	Up
9380	GRHPR	-0.85816463	0.003867549	0.098288801	Down
7091	TLE4	0.868882306	0.00390315	0.098779829	Up
25758	C11orf41	0.928891255	0.003909492	0.098779829	Up
2018	EMX2	0.858537842	0.003919193	0.098779829	Up
391	RHOG	0.872445621	0.003959884	0.099395951	Up
10409	BASP1	0.862167525	0.003966255	0.099395951	Up
51266	CLEC1B	-0.854218449	0.003968032	0.099395951	Down
51660	BRP44L	-0.863785532	0.003988244	0.09948496	Down
3910	LAMA4	0.891245836	0.003994013	0.09948496	Up
1758	DMP1	0.916284622	0.003996001	0.09948496	Up
23203	PMPCA	-0.860402017	0.00401684	0.09965199	Down
390940	LOC390940	0.901787462	0.004019014	0.09965199	Up
435	ASL	-0.856615013	0.004027884	0.099669734	Down
7743	ZNF189	-0.866496631	0.00404632	0.099711041	Down
8673	VAMP8	-0.853920411	0.004051641	0.099711041	Down
6799	SULT1A2	-0.856614337	0.004054024	0.099711041	Down
2184	FAH	-0.867048334	0.004087812	0.100340183	Down
3772	KCNJ15	0.854034902	0.004129616	0.101051922	Up
51171	HSD17B14	-0.868080679	0.004133341	0.101051922	Down
5825	ABCD3	-0.875770204	0.004201424	0.102104795	Down
5867	RAB4A	-0.910928885	0.004201465	0.102104795	Down
358	AQP1	0.913733286	0.004226936	0.102462771	Up
7098	TLR3	-0.886750982	0.004233108	0.102462771	Down
55790	CSGALNACT1	0.855219895	0.004241342	0.102462771	Up
5264	PHYH	-0.853327417	0.004273419	0.103034071	Down
4856	NOV	0.862397796	0.004312516	0.103737531	Up
5118	PCOLCE	0.904949306	0.004319568	0.103737531	Up
3569	IL6	0.856016245	0.004361508	0.104214048	Up
54346	UNC93A	-0.862459865	0.004364986	0.104214048	Down
443	ASPA	-0.842813851	0.004385562	0.104392895	Down
3187	HNRNPH1	-0.842488907	0.004389557	0.104392895	Down
256987	SERINC5	-0.854096312	0.00440064	0.104453249	Down
253982	ASPHD1	0.878088162	0.004415595	0.1046051	Up
3781	KCNN2	-0.85784484	0.004463931	0.105545626	Down
5362	PLXNA2	0.856804631	0.004496327	0.106106367	Up
5243	ABCB1	-0.845849506	0.004518619	0.106426983	Down
26253	CLEC4E	0.856245979	0.00454024	0.106730566	Up
79785	RERGL	-0.844253438	0.004575452	0.107351866	Down
4329	ALDH6A1	-0.880011543	0.004656293	0.109039326	Down
92346	C1orf105	0.847449177	0.004682345	0.10943974	Up
3795	KHK	-0.842443704	0.004702804	0.10970817	Down
3779	KCNMB1	0.871471722	0.004739518	0.110144224	Up
210	ALAD	-0.846474037	0.004788717	0.111076418	Down
6038	RNASE4	-0.836405053	0.004807098	0.11108123	Down
9586	CREB5	0.842755164	0.004871675	0.112003881	Up
10686	CLDN16	0.842176378	0.004874514	0.112003881	Up
64127	NOD2	0.851663294	0.004884674	0.112026751	Up
9162	DGKI	0.876061025	0.004901226	0.112195863	Up
79026	AHNAK	0.86759544	0.004984944	0.113898989	Up
79841	AGBL2	-0.830406553	0.005047237	0.115107135	Down
2140	EYA3	0.831281761	0.005076923	0.115568538	Up
10631	POSTN	0.898244087	0.005105405	0.115921919	Up
54498	SMOX	0.82847129	0.005111413	0.115921919	Up
64114	TMBIM1	0.850758781	0.005174133	0.117094284	Up
2707	GJB3	0.832326479	0.005182265	0.117094284	Up
4628	MYH10	-0.872407633	0.005221506	0.117763265	Down
5420	PODXL	0.842549946	0.00524121	0.117872314	Up
1050	CEBPA	-0.833813245	0.005245627	0.117872314	Down
64083	GOLPH3	-0.826177904	0.005295935	0.118784428	Down
8508	NIPSNAP1	-0.855750304	0.005352989	0.119844204	Down
670	BPHL	-0.869408238	0.005434952	0.121456762	Down
6926	TBX3	-0.839832288	0.005448569	0.121538878	Down
9575	CLOCK	0.884785816	0.005480217	0.122022163	Up
10149	GPR64	0.840433817	0.005555354	0.123246182	Up
4921	DDR2	0.840597148	0.005588791	0.12376337	Up
50856	CLEC4A	0.820927139	0.005657641	0.125061498	Up
967	CD63	0.852516038	0.005700468	0.125780714	Up
25822	DNAJB5	0.861557766	0.005716707	0.12591175	Up
3759	KCNJ2	0.81697586	0.005732461	0.126031653	Up
3857	KRT9	0.81548669	0.005767788	0.126353831	Up
5833	PCYT2	-0.826542643	0.005809058	0.126803443	Down
2123	EVI2A	0.814043995	0.005950809	0.129485989	Up
6370	CCL25	0.820462713	0.005971875	0.129485989	Up
1669	DEFA4	0.81388304	0.006033284	0.130354389	Up
28232	SLCO3A1	0.812685715	0.006035715	0.130354389	Up
782	CACNB1	0.834934775	0.006049562	0.130423009	Up
43	ACHE	0.818636731	0.006135488	0.131626175	Up
3678	ITGA5	0.809926272	0.006137097	0.131626175	Up
58510	PRODH2	-0.854486455	0.006137673	0.131626175	Down
27241	BBS9	0.809908926	0.006155621	0.131779888	Up
51056	LAP3	-0.841465904	0.006205349	0.13261221	Down
79789	CLMN	-0.819166769	0.006250731	0.133348929	Down
2273	FHL1	0.843235268	0.006276991	0.133405983	Up
28984	C13orf15	0.80617962	0.006281868	0.133405983	Up
2272	FHIT	-0.806901387	0.006286146	0.133405983	Down
728	C5AR1	0.812940125	0.006304473	0.133446414	Up
645745	MT1P2	-0.820156823	0.006309884	0.133446414	Down
54762	GRAMD1C	-0.826819005	0.006354309	0.134153847	Down
619426	C8orf60	0.806965301	0.006432987	0.135347389	Up
4900	NRGN	0.824865435	0.006449417	0.13545992	Up
23541	SEC14L2	-0.807834654	0.006469944	0.135525876	Down
23498	HAAO	-0.832494487	0.006475803	0.135525876	Down
6515	SLC2A3	0.819906262	0.006568777	0.136791705	Up
1191	CLU	-0.802380443	0.006586682	0.136931296	Down
5049	PAFAH1B2	0.821799547	0.006605354	0.137086318	Up
254102	EHBP1L1	0.801445068	0.006632429	0.137403321	Up
283537	SLC46A3	-0.835012264	0.006643109	0.137403321	Down
2731	GLDC	-0.813137914	0.006754977	0.139481147	Down
51560	RAB6B	0.818424553	0.006771167	0.139579668	Up
415	ARSE	-0.830962145	0.006820559	0.140361133	Down
92017	SNX29	0.818310368	0.006847586	0.140494267	Up
11096	ADAMTS5	0.817012806	0.006850015	0.140494267	Up
2690	GHR	-0.806131973	0.006864697	0.140559556	Down
54810	GIPC2	-0.797084273	0.006895746	0.140959192	Down
5997	RGS2	0.807692445	0.006926788	0.14135735	Up
91120	ZNF682	-0.809077466	0.006966517	0.141841594	Down
8490	RGS5	0.795688414	0.006973724	0.141841594	Up
85021	REPS1	-0.794076732	0.007043217	0.142919649	Down
55825	PECR	-0.828628253	0.007050858	0.142919649	Down
165	AEBP1	0.814411368	0.00707053	0.142919649	Up
579	NKX3-2	0.803988072	0.007073494	0.142919649	Up
51299	NRN1	0.848536797	0.007103357	0.143251009	Up
4501	MT1X	-0.795082461	0.007113331	0.143251009	Down
2019	EN1	0.825382485	0.007201272	0.144048015	Up
1843	DUSP1	0.792843499	0.007213966	0.144048015	Up
3956	LGALS1	0.838751672	0.007217086	0.144048015	Up
11342	RNF13	0.795512498	0.007223612	0.144048015	Up
7414	VCL	0.811374624	0.007243196	0.144203305	Up
5606	MAP2K3	0.794955944	0.007270824	0.144517971	Up
7556	ZNF10	-0.791541177	0.007306589	0.144993088	Down
1734	DIO2	0.865339575	0.007337881	0.145378058	Up
29802	VPREB3	0.813281849	0.007350031	0.14538313	Up
11001	SLC27A2	-0.800226419	0.007382537	0.145790203	Down
8404	SPARCL1	0.835478981	0.007399382	0.145887168	Up
3783	KCNN4	0.792574125	0.007436017	0.146333263	Up
1947	EFNB1	0.816564542	0.00744595	0.146333263	Up
2861	GPR37	-0.863812256	0.007521355	0.147577917	Down
314	AOC2	0.787990312	0.007644753	0.149758751	Up
84789	MGC2889	0.834352198	0.007713928	0.150872093	Up
6533	SLC6A6	0.781959229	0.007814315	0.152505797	Up
4493	MT1E	-0.785368497	0.00782241	0.152505797	Down
10928	RALBP1	0.794339381	0.007929291	0.154130965	Up
64131	XYLT1	0.786034231	0.007930986	0.154130965	Up
8492	PRSS12	0.786277402	0.007946576	0.154188799	Up
6804	STX1A	0.780202072	0.007969315	0.154384955	Up
26207	PITPNC1	0.83001239	0.007986849	0.154479815	Up
1528	CYB5A	-0.782535017	0.008002492	0.154537859	Down
1106	CHD2	0.782744488	0.008074813	0.155688503	Up
22874	PLEKHA6	-0.790913788	0.008095628	0.155844021	Down
79585	CORO7	0.798944857	0.008108963	0.155855283	Up
1299	COL9A3	0.804998296	0.008249562	0.158308712	Up
3672	ITGA1	-0.81046581	0.008297522	0.158894862	Down
83468	GLT8D2	0.803407036	0.008306104	0.158894862	Up
2954	GSTZ1	-0.791252901	0.008364139	0.15975088	Down
6196	RPS6KA2	0.794874108	0.008376989	0.15975088	Up
112464	PRKCDBP	0.799804259	0.008409527	0.160101504	Up
3024	HIST1H1A	0.832226537	0.008431168	0.160101504	Up
64393	ZMAT3	0.788919867	0.008434667	0.160101504	Up
22837	COBLL1	-0.803024212	0.008491473	0.160801564	Down
339448	C1orf174	-0.812494491	0.008497858	0.160801564	Down
1305	COL13A1	0.786960157	0.008538161	0.161121789	Up
6898	TAT	-0.821998021	0.008541142	0.161121789	Down
22795	NID2	0.784718733	0.008584907	0.161695278	Up
1644	DDC	-0.828611327	0.008607366	0.161695278	Down
24147	FJX1	0.7789483	0.008623902	0.161695278	Up
55379	LRRC59	0.773845916	0.008624454	0.161695278	Up
60401	EDA2R	0.772196021	0.008650993	0.161696852	Up
6624	FSCN1	0.799454026	0.008738359	0.162584026	Up
55	ACPP	0.7798352	0.008778892	0.162750232	Up
79908	BTNL8	0.772484242	0.008786121	0.162750232	Up
4313	MMP2	0.861439828	0.008787234	0.162750232	Up
2950	GSTP1	0.833096654	0.008804231	0.162818338	Up
910	CD1B	0.789297903	0.00884525	0.162884511	Up
4223	MEOX2	0.838125308	0.008860137	0.162884511	Up
2995	GYPC	0.772008767	0.008867117	0.162884511	Up
25797	QPCT	0.789494153	0.008874434	0.162884511	Up
55752	11-Sep	0.787889998	0.008907673	0.163005083	Up
63035	BCORL1	0.769756844	0.008995836	0.164020854	Up
64786	TBC1D15	-0.780618258	0.009019745	0.164020854	Down
127544	RNF19B	0.777016295	0.009034739	0.164020854	Up
847	CAT	-0.781210013	0.009050826	0.164020854	Down
5911	RAP2A	0.773206366	0.009052285	0.164020854	Up
8872	CDC123	0.776951511	0.009053146	0.164020854	Up
84619	ZGPAT	-0.767400573	0.009064777	0.164020854	Down
8439	NSMAF	0.797125245	0.009070525	0.164020854	Up
148	ADRA1A	-0.778105399	0.009099048	0.164293601	Down
23475	QPRT	-0.772478744	0.009138047	0.164754411	Down
23461	ABCA5	-0.771254619	0.009156917	0.164851483	Down
9990	SLC12A6	0.773536499	0.009184705	0.165108572	Up
5937	RBMS1	0.765597818	0.009236784	0.165800947	Up
109	ADCY3	0.766480378	0.009303114	0.166523408	Up
896	CCND3	0.763043075	0.009419599	0.168254487	Up
1439	CSF2RB	0.783848063	0.009441087	0.168254487	Up
6689	SPIB	0.771005328	0.00944501	0.168254487	Up
54898	ELOVL2	-0.761391586	0.009456056	0.168254487	Down
10332	CLEC4M	-0.78947215	0.009474384	0.168335559	Down
9154	SLC28A1	-0.791665849	0.009509135	0.168625365	Down
57127	RHBG	-0.819512714	0.009520706	0.168625365	Down
60506	NYX	0.777461673	0.009540314	0.168625365	Up
6261	RYR1	0.775279155	0.009545873	0.168625365	Up
10257	ABCC4	0.768385249	0.009581567	0.169011648	Up
23209	MLC1	0.794182857	0.009654742	0.169617655	Up
3904	LAIR2	0.761245665	0.00965755	0.169617655	Up
30817	EMR2	0.767406541	0.009722156	0.170475617	Up
127534	GJB4	0.792430071	0.00976574	0.170781688	Up
1012	CDH13	0.761802601	0.00987609	0.172464741	Up
1490	CTGF	0.757766802	0.009910769	0.172603371	Up
54854	FAM83E	-0.82998349	0.009912268	0.172603371	Down
85458	DIXDC1	0.758143608	0.010020744	0.174018986	Up
51393	TRPV2	0.754880442	0.010048093	0.174175402	Up
4978	OPCML	0.788873395	0.010059541	0.174175402	Up
1839	HBEGF	0.789299053	0.010075571	0.174206192	Up
55195	C14orf105	-0.799975124	0.010101098	0.174400877	Down
1429	CRYZ	-0.76491848	0.010214059	0.176102476	Down
5091	PC	-0.756157285	0.010268226	0.176787032	Down
55592	GOLGA2B	-0.754527995	0.010333187	0.177655247	Down
81035	COLEC12	0.768451655	0.010386548	0.178321863	Up
10455	PECI	-0.751342257	0.010411928	0.178506885	Down
7169	TPM2	0.807024233	0.010437278	0.178663809	Up
353500	BMP8A	0.792001149	0.010450581	0.178663809	Up
6564	SLC15A1	-0.793510247	0.010464929	0.178663809	Down
94	ACVRL1	0.750234006	0.010509545	0.178925742	Up
3690	ITGB3	0.752902322	0.010592064	0.179664865	Up
2162	F13A1	0.763627278	0.010601874	0.179664865	Up
3588	IL10RB	0.751643419	0.010604766	0.179664865	Up
2357	FPR1	0.785408049	0.010622062	0.179664865	Up
8828	NRP2	0.765443298	0.010635393	0.179664865	Up
87	ACTN1	0.752976028	0.010661936	0.179664865	Up
78996	C7orf49	0.779798526	0.010686282	0.179664865	Up
1084	CEACAM3	0.754695736	0.010686643	0.179664865	Up
3315	HSPB1	0.801998199	0.010698723	0.179664865	Up
196743	PAOX	-0.750558507	0.010699936	0.179664865	Down
8660	IRS2	0.793415665	0.010725832	0.179852633	Up
6947	TCN1	0.750315483	0.01074316	0.17989642	Up
10020	GNE	-0.749132271	0.010765423	0.180022622	Down
8777	MPDZ	-0.772118014	0.010793792	0.180250433	Down
4885	NPTX2	0.776685425	0.010893001	0.181564645	Up
5994	RFXAP	-0.747542773	0.010916409	0.181564645	Down
1491	CTH	-0.749144533	0.01092124	0.181564645	Down
586	BCAT1	0.761266328	0.010931903	0.181564645	Up
146057	TTBK2	0.780340381	0.01095539	0.18170785	Up
24141	C20orf103	0.843666024	0.011013286	0.182119874	Up
2717	GLA	0.790277189	0.011045606	0.182119874	Up
5236	PGM1	-0.761096618	0.011088395	0.182119874	Down
1310	COL19A1	0.75594961	0.011113193	0.182119874	Up
23023	TMCC1	-0.746505405	0.011116543	0.182119874	Down
527	ATP6V0C	0.77375582	0.01113382	0.182119874	Up
56255	TMX4	0.743183183	0.011133917	0.182119874	Up
11166	SOX21	0.755294668	0.01113753	0.182119874	Up
2566	GABRG2	0.774157474	0.011144115	0.182119874	Up
10235	RASGRP2	0.74985494	0.011200926	0.182803901	Up
7957	EPM2A	-0.743295619	0.011251196	0.183066622	Down
1501	CTNND2	-0.783925863	0.011261952	0.183066622	Down
671	BPI	0.755084414	0.011297298	0.183397304	Up
1382	CRABP2	-0.770541542	0.011312489	0.183400351	Down
10695	CNPY3	0.790269932	0.011352761	0.183740651	Up
8407	TAGLN2	0.75414411	0.011363542	0.183740651	Up
23408	SIRT5	-0.753975025	0.011401614	0.183965169	Down
51806	CALML5	0.75072401	0.011407526	0.183965169	Up
2199	FBLN2	0.755097684	0.011507376	0.185236649	Up
25878	MXRA5	0.791378646	0.011529335	0.185236649	Up
1130	LYST	0.740671505	0.01153183	0.185236649	Up
581	BAX	0.765836837	0.011595516	0.186015203	Up
6688	SPI1	0.744814269	0.011624801	0.186071462	Up
136	ADORA2B	0.759597176	0.011629466	0.186071462	Up
388569	ZNF324B	0.747715066	0.01167417	0.186385459	Up
57134	MAN1C1	-0.833898616	0.011685941	0.186385459	Down
3200	HOXA3	0.753164706	0.011697493	0.186385459	Up
1183	CLCN4	0.755007201	0.011725261	0.186385459	Up
8076	MFAP5	0.748474307	0.011740576	0.186385459	Up
3044	HBBP1	0.753171596	0.011841609	0.187745564	Up
1510	CTSE	0.737968235	0.011965004	0.189456228	Up
1311	COMP	0.866168814	0.012009535	0.189896207	Up
6404	SELPLG	0.735099771	0.01202386	0.189896207	Up
8395	PIP5K1B	0.736433945	0.012109125	0.190996055	Up
26020	LRP10	0.741442078	0.012236684	0.192759314	Up
2052	EPHX1	-0.748941792	0.012269891	0.193033648	Down
241	ALOX5AP	0.740166567	0.012368265	0.194331193	Up
2882	GPX7	0.7553105	0.012404045	0.194643195	Up
6296	ACSM3	-0.73060235	0.012477366	0.195401831	Down
57551	TAOK1	0.787291465	0.012484361	0.195401831	Up
3773	KCNJ16	-0.735011836	0.01250259	0.195436909	Down
79616	CCNJL	0.74693967	0.012572189	0.196273864	Up
8174	MADCAM1	0.73173173	0.012656374	0.196616414	Up
55304	SPTLC3	-0.736238128	0.012659712	0.196616414	Down
1942	EFNA1	-0.731837873	0.012666964	0.196616414	Down
4744	NEFH	0.73061581	0.012674553	0.196616414	Up
81857	MED25	0.731696955	0.012754951	0.197612834	Up
5495	PPM1B	-0.744840227	0.01283352	0.198246523	Down
94025	MUC16	0.735627672	0.012847179	0.198246523	Up
11213	IRAK3	0.727989612	0.012854134	0.198246523	Up
22885	ABLIM3	-0.760878046	0.012860724	0.198246523	Down
6867	TACC1	0.731102193	0.012907975	0.19872429	Up
5092	PCBD1	-0.754070801	0.013011568	0.199861609	Down
140578	CHODL	0.742194845	0.013014548	0.199861609	Up
10795	ZNF268	-0.736545892	0.01305056	0.199996631	Down
8509	NDST2	0.726207835	0.013072054	0.199996631	Up
7873	MANF	0.777769845	0.013072424	0.199996631	Up
1761	DMRT1	0.741509167	0.013149254	0.200861928	Up
7075	TIE1	0.742351726	0.013161846	0.200861928	Up
8826	IQGAP1	0.740851373	0.013234554	0.201719685	Up
2828	GPR4	0.729973112	0.013257872	0.201823451	Up
51365	PLA1A	-0.748813801	0.013307458	0.202287606	Down
4915	NTRK2	0.726667104	0.01332146	0.202287606	Up
63827	BCAN	0.730230108	0.01337363	0.202827857	Up
48	ACO1	-0.722530458	0.013415249	0.203077809	Down
9890	LPPR4	0.793068188	0.013423337	0.203077809	Up
55175	KLHL11	0.75121709	0.013531074	0.204454698	Up
23133	PHF8	-0.735096607	0.013700752	0.20625368	Down
957	ENTPD5	-0.720759339	0.013754912	0.20681432	Down
79820	CATSPERB	-0.719485492	0.01395726	0.208783034	Down
8558	CDK10	-0.747015437	0.013960418	0.208783034	Down
3164	NR4A1	0.721973662	0.013971247	0.208783034	Up
80215	C21orf96	0.723517165	0.014008743	0.208898252	Up
23603	CORO1C	0.729957271	0.014022722	0.208898252	Up
7171	TPM4	0.72975326	0.014043239	0.208898252	Up
4502	MT2A	-0.726583576	0.014071838	0.208898252	Down
8728	ADAM19	0.729821378	0.014101217	0.208898252	Up
55243	KIRREL	0.718504476	0.014107848	0.208898252	Up
1144	CHRND	0.731692307	0.014113405	0.208898252	Up
141	ADPRH	0.726752485	0.014115671	0.208898252	Up
3568	IL5RA	0.718064435	0.014145201	0.209082146	Up
5329	PLAUR	0.71628679	0.014163721	0.209103046	Up
57194	ATP10A	0.719409105	0.014277676	0.209974986	Up
22861	NLRP1	0.722415333	0.014287254	0.209974986	Up
284266	SIGLEC15	0.727293417	0.014291491	0.209974986	Up
3689	ITGB2	0.721268496	0.014311707	0.210019573	Up
7041	TGFB1I1	0.764490764	0.014470415	0.212093944	Up
79845	RNF122	0.739974347	0.014605329	0.213815021	Up
1652	DDT	-0.719500391	0.014648905	0.214196427	Down
8869	ST3GAL5	0.7817048	0.014688237	0.214514941	Up
79986	ZNF702P	-0.725568367	0.014756819	0.215259371	Down
55603	FAM46A	0.716292938	0.014781566	0.215363363	Up
409	ARRB2	0.713465185	0.014894316	0.216747766	Up
10808	HSPH1	0.718337284	0.014935635	0.216993307	Up
8218	CLTCL1	0.710228204	0.014946692	0.216993307	Up
54816	ZNF280D	-0.724392732	0.015016579	0.217749296	Down
7450	VWF	0.715829224	0.015036987	0.217786877	Up
79852	EPHX3	0.725558185	0.015070437	0.217917237	Up
8890	EIF2B4	-0.714573483	0.015081641	0.217917237	Down
22898	DENND3	0.709520056	0.01517122	0.218680239	Up
3765	KCNJ9	0.716546069	0.015179285	0.218680239	Up
3792	KEL	0.716623868	0.015213908	0.218793891	Up
23143	LRCH1	0.715820681	0.015261857	0.219225552	Up
10166	SLC25A15	-0.719837106	0.015290278	0.219376004	Down
23464	GCAT	-0.734916005	0.015373611	0.220313038	Down
754	PTTG1IP	0.706995349	0.015420452	0.220337872	Up
140462	ASB9	-0.726412448	0.01544054	0.220337872	Down
8721	EDF1	-0.710234936	0.015445765	0.220337872	Down
57460	PPM1H	-0.823827963	0.015459326	0.220337872	Down
1511	CTSG	0.731815908	0.015465469	0.220337872	Up
5168	ENPP2	0.750603242	0.01555501	0.221355585	Up
2811	GP1BA	0.724899499	0.01562895	0.222149168	Up
10218	ANGPTL7	0.725144149	0.015667708	0.222249787	Up
9911	TMCC2	0.706266062	0.015720664	0.222613015	Up
11075	STMN2	-0.707386622	0.015734428	0.222613015	Down
9123	SLC16A3	0.711755356	0.01577028	0.222862313	Up
10396	ATP8A1	0.723242613	0.015845352	0.22366465	Up
976	CD97	0.715729758	0.015931813	0.224625697	Up
3229	HOXC13	-0.720370176	0.016013089	0.225394602	Down
26148	C10orf12	0.713842043	0.016023226	0.225394602	Up
23532	PRAME	0.70406412	0.016121018	0.226205617	Up
23627	PRND	0.804368562	0.016177212	0.226205617	Up
9814	SFI1	-0.703384231	0.016188413	0.226205617	Down
57124	CD248	0.747940407	0.016209834	0.226205617	Up
55911	APOB48R	0.732399871	0.016210416	0.226205617	Up
6652	SORD	-0.734742537	0.016241693	0.226383639	Down
80763	C12orf39	0.728138565	0.016301047	0.226922949	Up
326	AIRE	0.718354634	0.016317512	0.226922949	Up
9465	AKAP7	-0.738559794	0.016446256	0.228194135	Down
3155	HMGCL	-0.705284344	0.016469206	0.228253479	Down
5866	RAB3IL1	0.702454258	0.016495056	0.228307468	Up
2877	GPX2	-0.732074459	0.016510455	0.228307468	Down
8115	TCL1A	0.731596151	0.016635061	0.229511272	Up
7637	ZNF84	-0.701102276	0.016664635	0.229660086	Down
51083	GAL	0.69860616	0.016684001	0.229668043	Up
9293	GPR52	0.69765497	0.016705333	0.22970303	Up
255812	SDHAP1	-0.711839104	0.016768598	0.23031387	Down
3384	ICAM2	0.703895777	0.016958051	0.232075186	Up
5654	HTRA1	0.785529495	0.017013784	0.23235033	Up
4842	NOS1	0.742600506	0.017170162	0.233571728	Up
55323	LARP6	0.699018032	0.017177764	0.233571728	Up
254531	LPCAT4	0.699410005	0.017210134	0.23375187	Up
26470	SEZ6L2	0.772880222	0.017279834	0.2340625	Up
5328	PLAU	0.711740627	0.017281982	0.2340625	Up
9770	RASSF2	0.700943218	0.017333228	0.2340625	Up
9681	DEPDC5	-0.709046958	0.017350022	0.2340625	Down
9753	ZSCAN12	-0.696184467	0.017366222	0.2340625	Down
9338	TCEAL1	-0.698076759	0.017367039	0.2340625	Down
51450	PRRX2	0.721178354	0.017413998	0.234318466	Up
22849	CPEB3	-0.692426045	0.017462832	0.234318466	Down
129642	MBOAT2	0.72021635	0.017501113	0.234318466	Up
5175	PECAM1	0.731886831	0.017506188	0.234318466	Up
7200	TRH	0.70477028	0.017599041	0.234770256	Up
10220	GDF11	0.702876624	0.017606797	0.234770256	Up
495	ATP4A	0.709264356	0.01763056	0.234770256	Up
3816	KLK1	0.76331707	0.017630816	0.234770256	Up
51311	TLR8	0.694149176	0.017827625	0.236928596	Up
10540	DCTN2	0.694709738	0.017831668	0.236928596	Up
23308	ICOSLG	0.716563562	0.017861773	0.236947252	Up
11025	LILRB3	0.694326741	0.01787184	0.236947252	Up
8794	TNFRSF10C	0.695076171	0.017897153	0.237016589	Up
57493	HEG1	0.698468451	0.017968943	0.237120087	Up
3574	IL7	-0.690556793	0.017980172	0.237120087	Down
5266	PI3	0.722785158	0.01798912	0.237120087	Up
7135	TNNI1	0.708854612	0.018025196	0.237120087	Up
11010	GLIPR1	0.692292503	0.018040059	0.237120087	Up
26503	SLC17A5	0.699652558	0.018085484	0.237304692	Up
6581	SLC22A3	-0.694071035	0.01809293	0.237304692	Down
78995	C17orf53	0.720736116	0.018142002	0.237693281	Up
11059	WWP1	-0.722079538	0.01821212	0.238179828	Down
22928	SEPHS2	-0.732439733	0.018280728	0.238743181	Down
9453	GGPS1	-0.717658457	0.018335249	0.239110586	Down
25849	PARM1	0.692589002	0.018367543	0.239110586	Up
6356	CCL11	-0.760027361	0.018472838	0.23973302	Down
224	ALDH3A2	-0.714114713	0.018480413	0.23973302	Down
11177	BAZ1A	0.727546242	0.018486772	0.23973302	Up
5297	PI4KA	-0.736495682	0.018515375	0.23973302	Down
54438	GFOD1	0.708120577	0.018533025	0.23973302	Up
55540	IL17RB	-0.710857444	0.01856829	0.239935288	Down
3207	HOXA11	0.720432831	0.018713059	0.241295821	Up
29967	LRP12	0.686836362	0.018747524	0.241485498	Up
3128	HLA-DRB6	0.695558998	0.01889162	0.24308544	Up
1152	CKB	0.683394346	0.018934964	0.243386961	Up
857	CAV1	0.716491322	0.018957739	0.243423736	Up
29999	FSCN3	0.692446101	0.01908289	0.244403543	Up
79089	TMUB2	0.682987832	0.019084711	0.244403543	Up
2354	FOSB	0.765947268	0.019094027	0.244403543	Up
55068	ENOX1	0.688636875	0.019161434	0.245009801	Up
11009	IL24	0.698031429	0.019198891	0.245232234	Up
51384	WNT16	0.691585236	0.019352556	0.245977547	Up
56172	ANKH	0.711160209	0.019356393	0.245977547	Up
54480	CHPF2	0.698338014	0.019362517	0.245977547	Up
79887	PLBD1	0.695079579	0.019407773	0.245977547	Up
11238	CA5B	0.693893733	0.01943061	0.245977547	Up
3987	LIMS1	0.698998667	0.019438017	0.245977547	Up
28231	SLCO4A1	0.686404063	0.019480348	0.245977547	Up
778	CACNA1F	0.684417385	0.019491965	0.245977547	Up
6500	SKP1	-0.719035854	0.019515638	0.245977547	Down
6483	ST3GAL2	0.691422244	0.019516657	0.245977547	Up
80339	PNPLA3	-0.683649681	0.0195655	0.246268743	Down
98	ACYP2	-0.692821958	0.019582233	0.246268743	Down
10625	IVNS1ABP	0.683423942	0.019622314	0.246519186	Up
931	MS4A1	0.71258326	0.019687307	0.247081765	Up
6518	SLC2A5	0.678979897	0.019714337	0.247167231	Up
6171	RPL41	0.686715969	0.019776626	0.247440018	Up
7867	MAPKAPK3	0.684005917	0.01978428	0.247440018	Up
3854	KRT6B	0.71023743	0.019796821	0.247440018	Up
10200	MPHOSPH6	-0.67828114	0.019870774	0.247857495	Down
752	FMNL1	0.677965253	0.019914222	0.248146233	Up
5473	PPBP	0.690100444	0.019998945	0.248658169	Up
23131	GPATCH8	0.680309063	0.020017501	0.248658169	Up
3549	IHH	0.67911905	0.020036623	0.248658169	Up
59341	TRPV4	0.682053652	0.020036673	0.248658169	Up
1471	CST3	0.682702815	0.020267274	0.251212499	Up
5557	PRIM1	0.701282133	0.020308022	0.251212499	Up
26009	ZZZ3	-0.701585189	0.020333611	0.251212499	Down
11267	SNF8	0.714297428	0.020367043	0.251212499	Up
54475	NLE1	0.6958699	0.020387644	0.251212499	Up
81558	FAM117A	0.674500124	0.020418984	0.251212499	Up
81833	SPACA1	0.713941092	0.020436898	0.251212499	Up
10484	SEC23A	0.676157141	0.020448007	0.251212499	Up
9122	SLC16A4	-0.716156341	0.020512339	0.251749825	Down
9750	FAM65B	0.691032984	0.020748184	0.254157913	Up
26664	OR7C1	0.676822625	0.020750131	0.254157913	Up
9315	C5orf13	-0.714845413	0.020779253	0.254259843	Down
9421	HAND1	0.697575056	0.020834337	0.25467893	Up
23463	ICMT	0.694505748	0.020855229	0.254679636	Up
10771	ZMYND11	-0.691675014	0.020932658	0.255370076	Down
10154	PLXNC1	0.676069382	0.021005835	0.256007307	Up
3563	IL3RA	0.691207187	0.021050282	0.256293467	Up
55256	ADI1	-0.692066915	0.021127363	0.256762743	Down
10170	DHRS9	0.684865472	0.021226423	0.257668118	Up
5315	PKM2	0.700338909	0.021283849	0.258108895	Up
6474	SHOX2	0.670314392	0.021320079	0.258292012	Up
55102	ATG2B	-0.696237802	0.021392845	0.258916974	Down
10900	RUNDC3A	0.69358701	0.021434438	0.259163773	Up
57509	MTUS1	-0.699190951	0.021461785	0.259238	Down
2760	GM2A	0.720102584	0.02154103	0.259938352	Up
83442	SH3BGRL3	0.668188224	0.021599049	0.26038143	Up
4033	LRMP	0.676436142	0.021720935	0.26120666	Up
634	CEACAM1	-0.690524395	0.021784222	0.26120666	Down
8464	SUPT3H	0.693001986	0.021800341	0.26120666	Up
4635	MYL4	0.667034821	0.021820601	0.26120666	Up
26084	ARHGEF26	-0.680530316	0.021827617	0.26120666	Down
7512	XPNPEP2	-0.683054573	0.021840597	0.26120666	Down
56895	AGPAT4	0.692868765	0.021937812	0.26120666	Up
7750	ZMYM2	-0.697950127	0.021953286	0.26120666	Down
23085	ERC1	0.665354937	0.022010137	0.26120666	Up
2746	GLUD1	-0.675293777	0.022014551	0.26120666	Down
55201	MAP1S	0.700990761	0.022014783	0.26120666	Up
4542	MYO1F	0.667831592	0.022017956	0.26120666	Up
2066	ERBB4	-0.671247347	0.022056687	0.26120666	Down
2004	ELK3	0.696893661	0.022062123	0.26120666	Up
29855	UBN1	0.713424659	0.022120014	0.26120666	Up
10237	SLC35B1	0.695827303	0.022122296	0.26120666	Up
11197	WIF1	0.680435823	0.02212661	0.26120666	Up
8651	SOCS1	0.698923509	0.022133114	0.26120666	Up
56926	NCLN	0.670104116	0.022182291	0.261481512	Up
8690	JRKL	0.666716458	0.022305669	0.262485219	Up
26085	KLK13	0.66450517	0.022310385	0.262485219	Up
5157	PDGFRL	0.724322102	0.022339334	0.262487053	Up
5154	PDGFA	0.675002224	0.022353487	0.262487053	Up
54551	MAGEL2	0.666159809	0.022496866	0.26366413	Up
9858	KIAA0649	-0.665203777	0.022713118	0.265943638	Down
7164	TPD52L1	-0.66312374	0.022897967	0.267424704	Down
8646	CHRD	-0.683885891	0.022905241	0.267424704	Down
9517	SPTLC2	0.722528075	0.022930865	0.267468406	Up
1608	DGKG	0.709999097	0.022960445	0.267517105	Up
3780	KCNN1	0.694344566	0.022982173	0.267517105	Up
2006	ELN	0.661057591	0.023019324	0.267517105	Up
22889	KIAA0907	-0.695931334	0.023022578	0.267517105	Down
29760	BLNK	-0.66289753	0.023059068	0.267686657	Down
23768	FLRT2	0.681170036	0.023120912	0.268149936	Up
2879	GPX4	-0.673410787	0.023234084	0.268329961	Down
79092	CARD14	-0.660477032	0.023238268	0.268329961	Down
10045	SH2D3A	0.698697722	0.023249698	0.268329961	Up
79400	NOX5	0.670586046	0.023291222	0.268329961	Up
1553	CYP2A13	-0.67062748	0.023307105	0.268329961	Down
10644	IGF2BP2	0.661204154	0.02330714	0.268329961	Up
3682	ITGAE	0.662357691	0.023312043	0.268329961	Up
63940	GPSM3	0.659298907	0.023357153	0.268596277	Up
9295	SRSF11	-0.720722882	0.023451101	0.269327158	Down
84436	ZNF528	-0.675516082	0.023473423	0.269327158	Down
83941	TM2D1	0.679981532	0.023486809	0.269327158	Up
3131	HLF	-0.674206313	0.023514075	0.269387121	Down
83700	JAM3	0.680827858	0.023601357	0.270062917	Up
55810	FOXJ2	0.669004462	0.023632573	0.270062917	Up
129025	ZNF280A	0.706063855	0.023639342	0.270062917	Up
10014	HDAC5	0.678696799	0.023677259	0.270135963	Up
5523	PPP2R3A	0.662657487	0.02370146	0.270135963	Up
10223	GPA33	0.657133087	0.023712033	0.270135963	Up
8120	AP3B2	0.667740822	0.023751701	0.27033593	Up
9509	ADAMTS2	0.699189615	0.023810695	0.270503661	Up
2124	EVI2B	0.666305253	0.023921244	0.270753045	Up
706	TSPO	0.672756271	0.024053898	0.27200264	Up
83716	CRISPLD2	0.66242011	0.024147041	0.272117632	Up
5260	PHKG1	0.657507777	0.024154977	0.272117632	Up
3553	IL1B	0.678177256	0.024181889	0.272117632	Up
92579	G6PC3	0.6832308	0.024187322	0.272117632	Up
140609	NEK7	0.675778543	0.024197833	0.272117632	Up
55786	ZNF415	-0.674627255	0.024239417	0.272117632	Down
970	CD70	0.701183456	0.024268019	0.272117632	Up
5045	FURIN	0.657961773	0.024287928	0.272117632	Up
53827	FXYD5	0.672619593	0.024294769	0.272117632	Up
55832	CAND1	-0.653912019	0.024308938	0.272117632	Down
4815	NINJ2	0.654244466	0.024332454	0.27213167	Up
2153	F5	-0.678617965	0.024574745	0.274470485	Down
1080	CFTR	-0.692579375	0.024610732	0.274490502	Down
1672	DEFB1	-0.660358724	0.02468712	0.275040646	Down
5598	MAPK7	0.694691302	0.024705058	0.275040646	Up
79091	C16orf68	0.677745954	0.024754817	0.275135449	Up
25852	ARMC8	0.68168177	0.024758589	0.275135449	Up
6670	SP3	-0.651806172	0.024798316	0.27523964	Down
2909	GRLF1	-0.657044966	0.024812998	0.27523964	Down
57538	ALPK3	0.650488407	0.024944675	0.276199005	Up
79369	B3GNT4	0.686717377	0.024995067	0.276506519	Up
10584	COLEC10	-0.67019884	0.025035177	0.276699827	Down
7462	LAT2	0.6595207	0.02507996	0.276778585	Up
1360	CPB1	-0.660704385	0.025087588	0.276778585	Down
58189	WFDC1	0.650233771	0.025308132	0.278423373	Up
7319	UBE2A	0.687035311	0.025313466	0.278423373	Up
57045	TWSG1	0.663497551	0.025327781	0.278423373	Up
4521	NUDT1	0.67324266	0.025393516	0.278644827	Up
29990	PILRB	-0.648578458	0.02544776	0.27898961	Down
7328	UBE2H	0.666322923	0.025567634	0.279801927	Up
219699	UNC5B	0.699132629	0.025607639	0.279967554	Up
2038	EPB42	0.652975346	0.025628574	0.279967554	Up
3082	HGF	-0.651731733	0.025707871	0.28058305	Down
51665	ASB1	0.671338975	0.025747915	0.280769412	Up
3359	HTR3A	0.671194636	0.025921786	0.282413473	Up
7805	LAPTM5	0.645659112	0.025952099	0.282486652	Up
84187	TMEM164	0.662969935	0.025974722	0.282486652	Up
7461	CLIP2	0.650902844	0.026077992	0.283171019	Up
28962	OSTM1	0.6524996	0.026156792	0.283171019	Up
84658	EMR3	0.653709354	0.026181792	0.283171019	Up
2921	CXCL3	0.678420002	0.026203635	0.283171019	Up
80071	CCDC15	0.648575212	0.026225525	0.283171019	Up
80774	LIMD2	0.660026933	0.02623996	0.283171019	Up
79594	MUL1	0.671871868	0.026286794	0.283171019	Up
27129	HSPB7	0.666369123	0.026301508	0.283171019	Up
5899	RALB	0.661128596	0.026321431	0.283171019	Up
4552	MTRR	-0.687783508	0.026338797	0.283171019	Down
3291	HSD11B2	-0.645006461	0.026437468	0.283547467	Down
10164	CHST4	-0.670412449	0.026484605	0.283547467	Down
287	ANK2	0.675210019	0.026489791	0.283547467	Up
11031	RAB31	0.658034462	0.026610962	0.283850261	Up
8326	FZD9	0.648121582	0.026683261	0.284172434	Up
57380	MRS2	-0.661233033	0.02671967	0.284172434	Down
26049	FAM169A	-0.643852792	0.02674889	0.284172434	Down
2805	GOT1	-0.658342158	0.02675983	0.284172434	Down
1295	COL8A1	0.664274998	0.026779588	0.284172434	Up
80345	ZSCAN16	-0.650832765	0.026780648	0.284172434	Down
55784	MCTP2	0.642018872	0.026962025	0.285628301	Up
64782	AEN	0.647279335	0.026964583	0.285628301	Up
594	BCKDHB	-0.646001375	0.027132329	0.286801311	Down
9868	TOMM70A	-0.660890741	0.027174836	0.286801311	Down
6875	TAF4B	0.64338781	0.027275944	0.286801311	Up
3670	ISL1	0.65786466	0.027283858	0.286801311	Up
60314	C12orf10	0.644465186	0.027312403	0.286801311	Up
79686	C14orf139	0.65401277	0.02731413	0.286801311	Up
10085	EDIL3	0.66778885	0.027495773	0.288257569	Up
797	CALCB	0.675435117	0.027633186	0.289379912	Up
6286	S100P	0.638529055	0.027651701	0.289379912	Up
7480	WNT10B	0.666597736	0.027673848	0.289379912	Up
5630	PRPH	0.643537815	0.027725307	0.28941407	Up
51449	PCYOX1	-0.640291829	0.027735289	0.28941407	Down
7850	IL1R2	0.65316287	0.027748142	0.28941407	Up
953	ENTPD1	0.644378285	0.027863656	0.290371123	Up
4848	CNOT2	-0.637992882	0.027895237	0.290445766	Down
79180	EFHD2	0.637108838	0.027918339	0.290445766	Up
9399	STOML1	0.645315471	0.027986685	0.290909213	Up
2208	FCER2	0.660607826	0.028073072	0.291261193	Up
339287	MSL1	0.683822867	0.028073373	0.291261193	Up
3248	HPGD	-0.653557006	0.028092028	0.291261193	Down
2532	DARC	0.638065018	0.0281544	0.291565862	Up
688	KLF5	0.644892912	0.028250476	0.291565862	Up
64840	PORCN	0.645498091	0.028273685	0.291565862	Up
1543	CYP1A1	-0.638629085	0.02828328	0.291565862	Down
80006	C5orf44	-0.647916023	0.02831492	0.291565862	Down
1318	SLC31A2	0.636041391	0.028315445	0.291565862	Up
9077	DIRAS3	-0.661278837	0.028325028	0.291565862	Down
6327	SCN2B	0.639965355	0.028330418	0.291565862	Up
951	CD37	0.664106315	0.02833608	0.291565862	Up
7424	VEGFC	0.677948184	0.02843444	0.291892945	Up
26333	OR7A17	0.663496044	0.028458766	0.291892945	Up
4237	MFAP2	0.667323832	0.028481648	0.291892945	Up
683	BST1	0.654084413	0.028509112	0.291892945	Up
60	ACTB	0.643765425	0.028512426	0.291892945	Up
2268	FGR	0.641466768	0.028539259	0.291892945	Up
54874	FNBP1L	-0.684641729	0.028582098	0.291892945	Down
1192	CLIC1	0.634808074	0.028597224	0.291892945	Up
27079	RPUSD2	0.655471524	0.028606655	0.291892945	Up
56267	CCBL2	-0.707730447	0.028640882	0.291998451	Down
4609	MYC	0.655725983	0.028679669	0.292150226	Up
54956	PARP16	0.636647367	0.028713222	0.292248483	Up
7101	NR2E1	0.637326811	0.0287402	0.292279708	Up
10162	LPCAT3	-0.685897229	0.02884216	0.292831222	Down
25825	BACE2	0.669747197	0.028842342	0.292831222	Up
4860	PNP	0.636400316	0.028915518	0.293330537	Up
6480	ST6GAL1	-0.633505834	0.028956151	0.293499158	Down
2639	GCDH	-0.632993875	0.029039178	0.293749831	Down
6050	RNH1	0.679608079	0.029039947	0.293749831	Up
54903	MKS1	0.654264015	0.029052973	0.293749831	Up
5618	PRLR	-0.666863565	0.029124012	0.293981768	Down
7851	MALL	0.648119521	0.029176597	0.294239177	Up
3853	KRT6A	0.670398153	0.029197654	0.294239177	Up
3737	KCNA2	0.632242308	0.029255615	0.294580422	Up
286	ANK1	0.633198105	0.029283358	0.294617098	Up
6402	SELL	0.645466646	0.029319053	0.294733638	Up
91355	LRP5L	-0.63108057	0.029389269	0.295196729	Down
81631	MAP1LC3B	0.657299868	0.029490868	0.295356244	Up
8572	PDLIM4	0.644067143	0.029507185	0.295356244	Up
8874	ARHGEF7	0.635064406	0.02952596	0.295356244	Up
2215	FCGR3B	0.649974846	0.029657608	0.296287648	Up
100131825	LOC100131825	0.64721026	0.029667546	0.296287648	Up
3572	IL6ST	-0.635568906	0.029696176	0.296331472	Down
22870	PPP6R1	0.63927891	0.029735351	0.296480363	Up
5140	PDE3B	0.629344168	0.029847914	0.297360144	Up
4616	GADD45B	0.640700415	0.029908978	0.297667804	Up
5627	PROS1	-0.64679864	0.029963545	0.297667804	Down
23601	CLEC5A	0.627868627	0.029969135	0.297667804	Up
9668	ZNF432	-0.627762456	0.030000551	0.297667804	Down
35	ACADS	-0.62783829	0.03003843	0.297801918	Down
1112	FOXN3	0.633733712	0.030083956	0.298011573	Up
54039	PCBP3	0.626642717	0.030207677	0.298751503	Up
4332	MNDA	0.65322653	0.03025284	0.298751503	Up
6541	SLC7A1	0.641661174	0.030291978	0.298751503	Up
51063	CALHM2	0.667617907	0.03030529	0.298751503	Up
79831	JMJD5	-0.635059126	0.030416707	0.299608238	Down
5928	RBBP4	-0.629315043	0.030491587	0.30010399	Down
55083	KIF26B	0.651572432	0.030534301	0.30028262	Up
6821	SUOX	-0.642832381	0.030652672	0.301204391	Down
27128	CYTH4	0.646774838	0.030804433	0.302399281	Up
80217	C10orf79	-0.661303396	0.030823749	0.302399281	Down
5725	PTBP1	-0.709421363	0.030887224	0.3024837	Down
5880	RAC2	0.63987547	0.030911143	0.3024837	Up
6376	CX3CL1	0.656864764	0.030915353	0.3024837	Up
202559	KHDRBS2	0.624553258	0.030931334	0.3024837	Up
8564	KMO	-0.624259374	0.030981551	0.302619851	Down
51271	UBAP1	0.645484331	0.030994769	0.302619851	Up
8837	CFLAR	0.637187687	0.03115114	0.3037482	Up
81796	SLCO5A1	0.683350003	0.031160033	0.3037482	Up
8501	SLC43A1	-0.673219498	0.031188206	0.303780578	Down
23211	ZC3H4	-0.626025096	0.031261748	0.304012419	Down
64064	OXCT2	0.632312618	0.031477459	0.305569841	Up
10284	SAP18	-0.641778523	0.031527401	0.305623271	Down
23329	TBC1D30	-0.621877837	0.03157692	0.305733623	Down
25874	BRP44	-0.639291783	0.031588806	0.305733623	Down
1259	CNGA1	-0.627532725	0.031617831	0.305772438	Down
10573	MRPL28	0.648403365	0.031668389	0.306019278	Up
501	ALDH7A1	-0.626621573	0.031816319	0.307193407	Down
23640	HSPBP1	0.664763749	0.031840154	0.307193407	Up
10772	SRSF10	-0.641819339	0.03193847	0.307660556	Down
1805	DPT	0.62560034	0.031964952	0.307660556	Up
23041	MON2	-0.620996763	0.031970341	0.307660556	Down
1870	E2F2	0.649718867	0.031989248	0.307660556	Up
30835	CD209	0.619781121	0.032068751	0.307938288	Up
9535	GMFG	0.628957769	0.032072105	0.307938288	Up
7349	UCN	-0.651829203	0.032093699	0.307938288	Down
535	ATP6V0A1	0.634525248	0.032150841	0.308244614	Up
2048	EPHB2	0.619819579	0.032181606	0.308297768	Up
10287	RGS19	0.618938759	0.032318306	0.3093649	Up
5834	PYGB	0.620163173	0.032378942	0.309442849	Up
5959	RDH5	-0.624588854	0.032393871	0.309442849	Down
3763	KCNJ6	0.620600525	0.032436451	0.309442849	Up
10780	ZNF234	-0.661205915	0.032461233	0.309442849	Down
11234	HPS5	-0.617550253	0.032461893	0.309442849	Down
26012	NELF	-0.708144417	0.032528165	0.309442849	Down
8309	ACOX2	-0.628513718	0.032528964	0.309442849	Down
8291	DYSF	0.628632202	0.032609967	0.309621625	Up
7045	TGFBI	0.632066094	0.03261869	0.309621625	Up
5341	PLEK	0.623218849	0.032623744	0.309621625	Up
79960	PHF17	0.621613556	0.03275486	0.310329226	Up
11138	TBC1D8	-0.623346604	0.032772684	0.310329226	Down
2030	SLC29A1	0.622643918	0.03279951	0.310329226	Up
6283	S100A12	0.635108372	0.03279985	0.310329226	Up
818	CAMK2G	0.618299651	0.032881623	0.310764466	Up
79709	GLT25D1	0.662025891	0.032896697	0.310764466	Up
55863	TMEM126B	0.624743898	0.032940142	0.310911383	Up
4283	CXCL9	-0.62506209	0.032972894	0.310911383	Down
7301	TYRO3	0.651934827	0.032988552	0.310911383	Up
1071	CETP	-0.61924522	0.033119936	0.311417433	Down
4908	NTF3	0.616418354	0.033210761	0.311497939	Up
6556	SLC11A1	0.615833964	0.033236126	0.311497939	Up
284244	LOC284244	-0.641086971	0.033237615	0.311497939	Down
1244	ABCC2	-0.632935712	0.033254647	0.311497939	Down
4066	LYL1	0.623163662	0.033324475	0.311912999	Up
56924	PAK6	-0.624858493	0.033409999	0.312391305	Down
27284	SULT1B1	0.615033029	0.033426687	0.312391305	Up
9263	STK17A	0.637468346	0.033503418	0.312869202	Up
859	CAV3	0.61427514	0.033629035	0.313802536	Up
9899	SV2B	0.66329767	0.033842655	0.315074345	Up
1178	CLC	0.62588354	0.033970393	0.315559475	Up
26230	TIAM2	0.623429626	0.033972208	0.315559475	Up
55374	TMCO6	-0.632244024	0.034002073	0.315597073	Down
1376	CPT2	-0.614215897	0.034245231	0.316761818	Down
79981	FRMD1	0.627820485	0.034276329	0.316761818	Up
10630	PDPN	0.619473907	0.034279907	0.316761818	Up
25818	KLK5	0.621440415	0.034291546	0.316761818	Up
10871	CD300C	0.612883311	0.034306026	0.316761818	Up
3326	HSP90AB1	0.634424508	0.034308954	0.316761818	Up
9182	RASSF9	0.62939446	0.03435111	0.316852097	Up
55512	SMPD3	0.622682538	0.034387719	0.316852097	Up
3726	JUNB	0.627648932	0.034396493	0.316852097	Up
6666	SOX12	-0.632371294	0.034430283	0.316924536	Down
8552	INE1	0.610965887	0.034458784	0.316948213	Up
1991	ELANE	0.618601615	0.034518708	0.3170223	Up
4851	NOTCH1	0.623121187	0.034587651	0.317417002	Up
506	ATP5B	0.622315884	0.034642034	0.317420669	Up
4067	LYN	0.620338318	0.034665952	0.317420669	Up
1910	EDNRB	-0.623715667	0.034786847	0.318232516	Down
26528	DAZAP1	-0.615403619	0.034860287	0.318387663	Down
1133	CHRM5	0.631577	0.034875743	0.318387663	Up
29956	LASS2	-0.617652387	0.034920848	0.318561531	Down
80146	UXS1	0.639043007	0.034966741	0.318742316	Up
54733	SLC35F2	0.697282866	0.034998405	0.318793217	Up
11086	ADAM29	0.620960507	0.035053185	0.319054455	Up
8534	CHST1	0.617134104	0.035191347	0.319999771	Up
3175	ONECUT1	-0.624120404	0.035233762	0.319999771	Down
10728	PTGES3	0.633466689	0.0352455	0.319999771	Up
10110	SGK2	-0.7060114	0.035292419	0.320040451	Down
9662	CEP135	0.628796388	0.035392686	0.320711786	Up
81543	LRRC3	0.613779144	0.035523006	0.321043948	Up
6280	S100A9	0.629703959	0.035536423	0.321043948	Up
56983	POGLUT1	0.606823092	0.035558278	0.321043948	Up
26275	HIBCH	-0.608429927	0.03556066	0.321043948	Down
6440	SFTPC	0.60781667	0.03559237	0.321093089	Up
79168	LILRA6	0.606816284	0.035658181	0.321168749	Up
79883	PODNL1	0.619253953	0.035671575	0.321168749	Up
140885	SIRPA	0.608958431	0.035679578	0.321168749	Up
122704	MRPL52	0.646362718	0.035739961	0.321333111	Up
56656	OR2S2	0.607040979	0.035764443	0.321333111	Up
4061	LY6E	-0.606188175	0.035776699	0.321333111	Down
5348	FXYD1	-0.606760446	0.035850101	0.321755977	Down
4308	TRPM1	0.629567032	0.035899484	0.321916012	Up
9202	ZMYM4	-0.609708674	0.035959268	0.321916012	Down
8496	PPFIBP1	0.605291445	0.035967209	0.321916012	Up
11180	WDR6	-0.606383483	0.035999606	0.321916012	Down
55033	FKBP14	0.609428856	0.036060449	0.322160907	Up
79794	C12orf49	0.630824194	0.036081604	0.322160907	Up
337	APOA4	-0.635641847	0.036106057	0.322160907	Down
79811	SLTM	-0.61907912	0.036136893	0.322200861	Down
7011	TEP1	0.634328998	0.036252153	0.322805224	Up
55220	KLHDC8A	0.611030177	0.036257491	0.322805224	Up
7077	TIMP2	0.644745532	0.036301363	0.32286569	Up
55806	HR	0.618789619	0.03634352	0.32286569	Up
643	CXCR5	0.620796463	0.036478646	0.323423853	Up
399979	SNX19	0.605557014	0.03651713	0.323423853	Up
1809	DPYSL3	0.645570872	0.036544889	0.323423853	Up
55823	VPS11	0.610113059	0.036555178	0.323423853	Up
57161	PELI2	0.616892847	0.036565099	0.323423853	Up
7456	WIPF1	0.606288761	0.036606663	0.323557374	Up
23765	IL17RA	0.618739916	0.036638815	0.323607572	Up
4311	MME	0.611266531	0.036724274	0.324128181	Up
2352	FOLR3	0.6130761	0.036761953	0.32422663	Up
55204	GOLPH3L	-0.617394614	0.036795423	0.324287854	Down
84263	HSDL2	-0.606227758	0.036841353	0.324357826	Down
81873	ARPC5L	-0.611287734	0.036861899	0.324357826	Down
5292	PIM1	0.620583489	0.036912233	0.324357826	Up
51267	CLEC1A	0.623544018	0.036924385	0.324357826	Up
28965	SLC27A6	0.602288991	0.036959897	0.324357826	Up
154661	RUNDC3B	-0.609497585	0.036977371	0.324357826	Down
3092	HIP1	0.612191848	0.036989104	0.324357826	Up
8905	AP1S2	0.605246223	0.037046761	0.324398001	Up
29086	C19orf62	0.640402497	0.037116845	0.324762097	Up
79160	MGC4294	0.604694036	0.037177342	0.324762097	Up
27316	RBMX	-0.605002012	0.037194612	0.324762097	Down
23012	STK38L	0.627662182	0.037246746	0.324985167	Up
23091	ZC3H13	0.603835066	0.037375441	0.325707324	Up
1674	DES	0.608636174	0.037461161	0.325723334	Up
3269	HRH1	0.611457027	0.037464579	0.325723334	Up
51133	KCTD3	-0.644913382	0.037535387	0.325855465	Down
55654	TMEM127	0.623671836	0.037563651	0.325855465	Up
359	AQP2	0.605803634	0.037583156	0.325855465	Up
51466	EVL	-0.626001537	0.037593568	0.325855465	Down
7993	UBXN8	-0.61340544	0.037629269	0.325855465	Down
9188	DDX21	0.611448815	0.037672075	0.325855465	Up
1415	CRYBB2	0.603793627	0.037675368	0.325855465	Up
84939	MUM1	-0.606089882	0.037693032	0.325855465	Down
7409	VAV1	0.605427629	0.037741184	0.325971175	Up
8698	S1PR4	0.603310927	0.037805291	0.326133997	Up
6722	SRF	0.607462374	0.037863979	0.326231221	Up
9948	WDR1	0.632240296	0.037883314	0.326231221	Up
23682	RAB38	0.631641893	0.037896624	0.326231221	Up
92815	HIST3H2A	-0.609119474	0.037971919	0.326649361	Down
55505	NOP10	0.625445851	0.038031957	0.326935756	Up
6691	SPINK2	0.60075969	0.038117144	0.327437785	Up
5125	PCSK5	0.600756351	0.038166493	0.327541239	Up
1288	COL4A6	0.650920087	0.038203728	0.327541239	Up
65009	NDRG4	0.62968451	0.038222496	0.327541239	Up
10897	YIF1A	0.628191455	0.038236367	0.327541239	Up
55681	SCYL2	-0.642796674	0.038334016	0.328147764	Down
27335	EIF3K	0.650217881	0.038374792	0.32816523	Up
9119	KRT75	0.61802613	0.038389748	0.32816523	Up
5190	PEX6	-0.613065493	0.038460157	0.328537355	Down
101	ADAM8	0.604983022	0.038550766	0.328851757	Up
55691	FRMD4A	0.614951276	0.038619127	0.328936937	Up
6843	VAMP1	-0.603868812	0.038630223	0.328936937	Down
4864	NPC1	0.611352253	0.038641479	0.328936937	Up
1237	CCR8	0.61349041	0.038881736	0.3307518	Up
1282	COL4A1	0.60329916	0.038968035	0.3312554	Up
5745	PTH1R	0.605520941	0.039018219	0.331451498	Up
55507	GPRC5D	0.594248163	0.039065868	0.331625816	Up
23314	SATB2	0.600400781	0.039141583	0.331670166	Up
51172	NAGPA	0.611817232	0.039151938	0.331670166	Up
81570	CLPB	0.594891434	0.039173172	0.331670166	Up
1436	CSF1R	0.646178859	0.039206756	0.331670166	Up
84168	ANTXR1	0.597520625	0.039280641	0.331871664	Up
8542	APOL1	-0.599055418	0.039312023	0.331871664	Down
29102	DROSHA	-0.605304583	0.039361125	0.332056862	Down
6432	SRSF7	-0.61685878	0.039506213	0.33274926	Down
1603	DAD1	0.634672913	0.03951871	0.33274926	Up
5552	SRGN	0.610409561	0.039537951	0.33274926	Up
9520	NPEPPS	0.616784912	0.039552084	0.33274926	Up
56731	SLC2A4RG	-0.600654276	0.039591629	0.332852873	Down
2534	FYN	0.614827485	0.039880268	0.335049074	Up
2769	GNA15	0.591902995	0.039968885	0.335562944	Up
813	CALU	0.627204801	0.040108957	0.336507821	Up
3055	HCK	0.603606599	0.040210263	0.337126372	Up
6625	SNRNP70	-0.616389077	0.040515433	0.339452129	Down
4141	MARS	0.592271251	0.040656724	0.340402597	Up
29916	SNX11	0.629174545	0.040749804	0.340948397	Up
9702	CEP57	-0.589088923	0.040824033	0.341335825	Down
1939	LGTN	-0.633172027	0.040995906	0.34134954	Down
3547	IGSF1	0.588860517	0.041047305	0.34134954	Up
5134	PDCD2	-0.611252081	0.041047345	0.34134954	Down
2334	AFF2	0.589014025	0.041053805	0.34134954	Up
8504	PEX3	-0.631125474	0.041086333	0.34134954	Down
83452	RAB33B	-0.601548676	0.041097093	0.34134954	Down
55511	SAGE1	0.667744978	0.041112703	0.34134954	Up
55719	FAM178A	-0.594184571	0.041132843	0.34134954	Down
28954	REM1	0.605517841	0.041240681	0.342012265	Up
5368	PNOC	0.600033807	0.041294234	0.342224218	Up
8522	GAS7	0.598086787	0.041430015	0.342696429	Up
3849	KRT2	0.628586908	0.041434739	0.342696429	Up
5739	PTGIR	0.590172507	0.041447901	0.342696429	Up
4586	MUC5AC	0.589555237	0.0414735	0.342696429	Up
8131	NPRL3	0.596947281	0.04155154	0.342696429	Up
79009	DDX50	0.59431912	0.041557983	0.342696429	Up
7543	ZFX	-0.604909559	0.041590224	0.342696429	Down
6521	SLC4A1	0.586442748	0.041603526	0.342696429	Up
4258	MGST2	-0.589755929	0.041656436	0.342901192	Down
5430	POLR2A	0.594923348	0.0416885	0.342934198	Up
1604	CD55	0.591786822	0.041835773	0.343670136	Up
4772	NFATC1	0.595909829	0.041899358	0.343670136	Up
51435	SCARA3	0.605209399	0.041918535	0.343670136	Up
222658	KCTD20	0.586546563	0.042113771	0.345032946	Up
2920	CXCL2	-0.593959811	0.042141213	0.345032946	Down
2771	GNAI2	0.596658793	0.042198304	0.345228932	Up
2692	GHRHR	0.583959092	0.042359115	0.345456722	Up
79804	NBLA00301	-0.586101957	0.042362535	0.345456722	Down
50515	CHST11	0.596549043	0.04239725	0.345509326	Up
1815	DRD4	0.605299927	0.042463388	0.345655554	Up
10699	CORIN	0.597939481	0.042471748	0.345655554	Up
6622	SNCA	0.59270359	0.042576939	0.346274598	Up
7060	THBS4	0.602426811	0.042604466	0.346274598	Up
55139	ANKZF1	-0.604114037	0.042672221	0.346502381	Down
6037	RNASE3	0.590573065	0.042689184	0.346502381	Up
3914	LAMB3	0.646640603	0.042751891	0.346781097	Up
10745	PHTF1	0.582627462	0.042808291	0.346813338	Up
9902	MRC2	0.602989398	0.042812609	0.346813338	Up
3884	KRT33B	0.587857418	0.043053022	0.348395569	Up
5863	RGL2	-0.613709872	0.043098343	0.348395569	Down
51226	COPZ2	0.631369423	0.043134009	0.348395569	Up
26037	SIPA1L1	0.585279854	0.043150433	0.348395569	Up
56145	PCDHA3	0.617077772	0.04322985	0.348806392	Up
4644	MYO5A	0.587113561	0.043278134	0.348965642	Up
4113	MAGEB2	0.615803573	0.043346529	0.349067859	Up
3303	HSPA1A	0.586006039	0.043361024	0.349067859	Up
10077	TSPAN32	0.585887946	0.0433895	0.349067859	Up
3753	KCNE1	0.581858267	0.043432417	0.349067859	Up
80321	CEP70	-0.591429446	0.043437247	0.349067859	Down
22880	MORC2	-0.580272149	0.04355472	0.349067859	Down
3751	KCND2	-0.594089918	0.043580519	0.349067859	Down
1300	COL10A1	0.6095975	0.043583843	0.349067859	Up
23321	TRIM2	0.588356674	0.04361441	0.349067859	Up
6462	SHBG	-0.625648049	0.043659735	0.349067859	Down
1230	CCR1	0.583511234	0.043717178	0.349280254	Up
84900	RNFT2	0.600585185	0.043813481	0.349821028	Up
79832	QSER1	-0.645467538	0.043882174	0.350140796	Down
5878	RAB5C	0.593442135	0.043940819	0.350380018	Up
22856	CHSY1	0.58284768	0.044130854	0.351641299	Up
24140	FTSJ1	0.593395458	0.044156528	0.351641299	Up
5087	PBX1	-0.618029346	0.044225345	0.351731047	Down
4711	NDUFB5	-0.586943398	0.044278093	0.351921593	Down
79958	DENND1C	0.587297392	0.044332252	0.352123101	Up
9051	PSTPIP1	0.582357157	0.04450807	0.353290032	Up
23158	TBC1D9	-0.603026102	0.044544455	0.353349393	Down
10121	ACTR1A	0.60374495	0.044818182	0.35474414	Up
54587	MXRA8	0.630123132	0.044836363	0.35474414	Up
864	RUNX3	0.586474254	0.044874311	0.354814732	Up
79707	NOL9	0.584331365	0.04491577	0.354912973	Up
55700	MAP7D1	0.582718672	0.044988765	0.355260117	Up
9792	SERTAD2	0.590963203	0.045175481	0.35603901	Up
6338	SCNN1B	0.589589131	0.045176881	0.35603901	Up
3235	HOXD9	0.599176803	0.045227509	0.35603901	Up
1153	CIRBP	-0.587726641	0.045234176	0.35603901	Down
5075	PAX1	0.603200055	0.045280313	0.35603901	Up
2875	GPT	-0.590645835	0.045291284	0.35603901	Down
1380	CR2	0.601052741	0.045441324	0.356566031	Up
3257	HPS1	0.580738492	0.045445834	0.356566031	Up
10611	PDLIM5	-0.585010853	0.045508334	0.356827371	Down
58526	MID1IP1	0.576359765	0.045565008	0.357042732	Up
921	CD5	0.582049614	0.045620695	0.357250083	Up
80323	CCDC68	-0.609566081	0.045714523	0.357755655	Down
801	CALM1	0.58492223	0.045811376	0.358284235	Up
84617	TUBB6	0.591800572	0.04591205	0.35884201	Up
10562	OLFM4	0.590750168	0.045985096	0.359099406	Up
26053	AUTS2	-0.576614513	0.046003736	0.359099406	Down
54101	RIPK4	-0.575620722	0.046054321	0.359264846	Down
4111	MAGEA12	0.58081913	0.046093745	0.359326419	Up
4240	MFGE8	0.588236523	0.046121004	0.359326419	Up
3428	IFI16	0.587323811	0.046177205	0.359535133	Up
7762	ZNF215	0.640904067	0.046274161	0.360000688	Up
55844	PPP2R2D	-0.584668407	0.04642079	0.360513172	Down
79016	DDA1	0.609863416	0.046472874	0.360609381	Up
27295	PDLIM3	-0.627115366	0.046521678	0.360609381	Down
11202	KLK8	0.572362999	0.046634486	0.361254729	Up
5184	PEPD	-0.599787448	0.046724331	0.361721483	Down
29113	C6orf15	0.569945647	0.047139197	0.364073625	Up
25998	IBTK	-0.573468593	0.047152502	0.364073625	Down
64581	CLEC7A	0.590255226	0.047184303	0.364073625	Up
2113	ETS1	0.57590637	0.047255984	0.364073625	Up
10186	LHFP	0.593426161	0.04726529	0.364073625	Up
10238	DCAF7	-0.58732801	0.04726643	0.364073625	Down
36	ACADSB	-0.572984429	0.047332935	0.364356292	Down
9177	HTR3B	0.57142724	0.047405142	0.364452653	Up
1659	DHX8	0.600096392	0.047464711	0.364452653	Up
9021	SOCS3	0.569000708	0.047499726	0.364492559	Up
23633	KPNA6	0.611169289	0.047663682	0.364913828	Up
60528	ELAC2	0.579474914	0.047796389	0.364913828	Up
6367	CCL22	0.622605884	0.04780873	0.364913828	Up
239	ALOX12	0.571221516	0.047831528	0.364913828	Up
25821	MTO1	-0.597951725	0.047857031	0.364913828	Down
8836	GGH	-0.570869616	0.047892425	0.364913828	Down
1750	DLX6	0.581247783	0.048052752	0.364913828	Up
80032	ZNF556	0.571142311	0.048075626	0.364913828	Up
7360	UGP2	-0.580283997	0.048139278	0.364913828	Down
25890	ABI3BP	0.570661229	0.048144764	0.364913828	Up
81553	FAM49A	0.576624482	0.048173275	0.364913828	Up
23046	KIF21B	0.575431337	0.048189185	0.364913828	Up
5203	PFDN4	0.577146634	0.048194242	0.364913828	Up
3104	ZBTB48	-0.587868107	0.048233314	0.364913828	Down
9043	SPAG9	0.567638734	0.048260356	0.364913828	Up
9697	TRAM2	0.570217583	0.048271996	0.364913828	Up
6389	SDHA	-0.569318105	0.048310787	0.364913828	Down
27254	CSDC2	0.580953531	0.048328132	0.364913828	Up
2590	GALNT2	-0.575929706	0.048330783	0.364913828	Down
54674	LRRN3	0.577611183	0.048384122	0.365080016	Up
8996	NOL3	-0.576989883	0.048442391	0.365080016	Down
8685	MARCO	-0.582566666	0.048490114	0.365214512	Down
2592	GALT	-0.601168564	0.048574933	0.365610055	Down
10066	SCAMP2	0.572981281	0.048602449	0.365610055	Up
92703	TMEM183A	-0.574400994	0.048713938	0.36622336	Down
23414	ZFPM2	-0.569121871	0.048805187	0.366683839	Down
6279	S100A8	0.58393317	0.048862177	0.366733968	Up
55924	C1orf183	0.57965889	0.048871861	0.366733968	Up
9844	ELMO1	0.590971883	0.048987115	0.366921004	Up
100130741	LOC100130741	0.580274722	0.049057369	0.366921004	Up
51312	SLC25A37	0.566262859	0.049075222	0.366921004	Up
26184	OR1F2P	0.564901163	0.049092059	0.366921004	Up
10430	TMEM147	0.569091943	0.049104906	0.366921004	Up
80013	FAM188A	0.626576037	0.04917885	0.36695383	Up
79650	C16orf57	0.564746529	0.049223306	0.36695383	Up
56937	PMEPA1	0.583378723	0.049232473	0.36695383	Up
11000	SLC27A3	-0.587403229	0.049237635	0.36695383	Down
10659	CELF2	0.571466289	0.04926139	0.36695383	Up
54462	FAM190B	0.567641176	0.04936607	0.367108496	Up
3459	IFNGR1	0.594227959	0.049372249	0.367108496	Up
440352	RUNDC2C	0.637484875	0.049441614	0.367400785	Up
55051	C14orf102	0.572812526	0.049487451	0.367517984	Up
81578	COL21A1	0.569027157	0.049573685	0.367640153	Up
27347	STK39	-0.575311991	0.049581368	0.367640153	Down
4118	MAL	0.580982491	0.049692009	0.367871022	Up
23214	XPO6	0.568154013	0.049752949	0.367871022	Up
55860	ACTR10	0.570567668	0.049763492	0.367871022	Up
79865	TREML2	0.571904678	0.049818454	0.367871022	Up
55339	WDR33	-0.573382562	0.04983593	0.367871022	Down
