# Supplementary material for: New insight into long non-coding RNAs associated with bone metastasis of breast cancer based on an integrated analysis
Source: Cancer Cell Int. 2021 Jul 13;21:372. doi: 10.1186/s12935-021-02068-7 (PMC8276423; doi:10.1186/s12935-021-02068-7)
Supplement: Supplementary file 4 — Additional file 4: Table S4. A: Top 10 Gene oncology list enriched by differential expressed mRNAs detected in metastatic tumor tissues of breast cancer between bone and lung metastatic sites; B: Top 10 Gene oncology list enriched by differential expressed mRNAs detected in metastatic tumor tissues of breast cancer between bone and liver metastatic sites; C: Top 10 overlapped gene oncology between GO list (bone metastasis vs lung metastasis) and GO list (bone metastasis vs liver metastasis). [file 12935_2021_2068_MOESM4_ESM.xlsx]

## Sheet: bone vs lung
Table S4A. Top 10 Gene oncology list enriched by differential expressed mRNAs detected in metastatic tumor tissues of breast cancer between bone and lung metastatic sites
ID	term	count	p-value	FDR	Genes
GO:0005515	protein binding (MF)	413	9.65679e-79	9.70507e-76	ACAA1,TAF11,EEF1D,CBX5,JAM3,ILF2,TRIP11,HSPG2,UTRN,TNPO1,UVRAG,KPNB1,FOS,IL33,KLK8,YTHDC1,DUSP1,HPN,RBP4,SPOP,RIPK4,MED20,CALCOCO2,ZNF434,ASB13,PPP6R2,STK38L,RUNX2,ATP10A,ASS1,TIMP3,XPO4,TULP1,MCC,LEF1,VEGFA,RECQL,F2R,HCFC1,FEZ1,PLIN3,RPL5,CNKSR1,RBFOX2,PPEF1,TGFBR3,CHMP1A,RHOBTB3,CHAC1,TJP2,TBXA2R,ATG12,GATA6,NECAB2,EIF2B2,EPCAM,TFF2,COMMD3,TXNRD2,HOOK2,SOS1,BTF3,CUTA,ANXA11,LAPTM4B,TPP1,LRP2BP,…
GO:0005737	cytoplasm (CC)	436	7.97127e-68	3.81824e-65	RAPGEF4,ANPEP,CBX5,ILF2,TRIP11,UTRN,TNPO1,SRD5A1,UVRAG,KPNB1,UNKL,CDC7,GPI,GABBR2,KLK8,GLTPD1,SFTPC,HPN,C1orf116,RIPK4,CALCOCO2,PPP6R2,DTNB,STK38L,PI4KB,ASS1,TIMP3,XPO4,TULP1,MCC,ELF5,SPRR2B,POMP,LEF1,TNFRSF8,PAK6,VEGFA,GOLPH3L,HCFC1,FEZ1,SULT1C2,PLIN3,RPL5,CNTLN,CNKSR1,RBFOX2,TGFBR3,CAPN6,HRH1,CHMP1A,CHAC1,MARCKS,TJP2,FKBP15,ATG12,CEP350,NECAB2,KLF6,CEP164,EIF2B2,PTH1R,TXNRD2,HOOK2,LPIN1,ANXA11,…
GO:0005634	nucleus (CC)	392	8.58494e-45	2.05609e-42	TAF11,CBX5,ILF2,TRIP11,UTRN,ZBED1,TNPO1,KPNB1,UNKL,CDC7,FOS,ZFPL1,GPI,FOXF2,RNASEH2B,PRRX2,HLF,YTHDC1,DUSP1,TLX1,SERF2,ZFP37,SPOP,RIPK4,MED20,CALCOCO2,ZNF434,MYCT1,STK38L,RUNX2,ZNF197,ASS1,XPO4,ZNF282,MCC,ELF5,POMP,LEF1,PAK6,RECQL,LEPREL4,ALKBH1,HCFC1,RPL5,RBFOX2,MXD4,HRH1,ZNF821,CHMP1A,TJP2,PSMC3IP,CEP350,GATA6,KLF6,CEP164,BCL11B,PTH1R,ALDH6A1,LPIN1,COX4I1,BTF3,ANXA11,ZNF500,RRAGB,TJAP1,MBD5,CDR…
GO:0016020	membrane (CC)	296	3.50916e-33	5.60297e-31	EMP3,SC5DL,FAM189A2,TRIP11,SLC39A9,TMCO3,FMO1,SRD5A1,BSCL2,ZFPL1,RASL11B,CLEC4A,PLP1,HPN,RIPK4,SLC6A6,MTHFD2L,SPCS3,ATP10A,SAR1B,ABCA2,PI4KB,SLC6A9,GOLGA5,CHRNA1,RARRES1,POMP,LRRN2,MARCO,CYP39A1,VEGFA,ILVBL,GOLPH3L,HSD17B2,IL22RA1,PLIN3,CNTLN,GLT8D1,EDEM3,CHMP1A,HLA-G,TPRA1,SLC15A1,SQLE,GREB1L,LPIN1,COX4I1,CUTA,KIAA1644,LAPTM4B,EDNRA,TOMM34,LMF2,TPST2,INVS,HFE,CLCC1,ELOVL1,AP3B1,TMEM43,CLN8,TOM1L…
GO:0005576	extracellular region (CC)	177	5.42645e-31	6.49817e-29	JAM3,HSPG2,FJX1,IL33,GPI,KLK8,C3,C2,SFTPC,KLK10,RBP4,PPBP,MMP16,LUM,TIMP3,TULP1,VEGFA,F2R,DHRS11,DKK4,TGFBR3,HAPLN1,TFF2,SFRP1,CDCP1,HTRA1,PCYOX1L,CEACAM1,CXCL10,EFNA1,MSLN,EDIL3,SFRP5,COL6A3,ADAMTS6,KLK6,CLUL1,MFAP4,NGFR,GLIPR1,PLXDC1,DMP1,GC,HAMP,ALB,SRPX2,EPHB6,FAM3A,ADAM12,ENTPD6,IBSP,C8G,LNPEP,SFTPB,INHA,APOC2,AGER,PGF,FOLR1,ITM2B,IL15,SPON2,SOSTDC1,TFPI,FGFBP1,DAG1,EPHA3,SFRP4,LIPG,SFTPD,TN…
GO:0005886	plasma membrane (CC)	259	2.56044e-28	2.4529e-26	RAPGEF4,ANPEP,JAM3,HSPG2,UTRN,KCNK13,LY6E,OPCML,GPI,GABBR2,HPN,C1orf116,SLC6A6,NEU3,MMP16,MCAM,PTP4A3,STK38L,ATP10A,GPR144,TULP1,MCC,SLC6A9,CHRNA1,OR1A1,TNFRSF8,F2R,FEZ1,SLC16A7,CNKSR1,KCTD12,TGFBR3,HRH1,LY6D,HLA-G,MARCKS,TJP2,TBXA2R,EPHB3,SLC15A1,SLC24A3,DSC3,EPCAM,PCDH12,PTH1R,SFRP1,GNAZ,SIPA1L1,ALPL,CDCP1,EDNRA,DNM2,FNBP1L,CARD14,UBB,MYH10,HFE,SRP72,CEACAM1,TRAF6,EFNA1,CLDN18,DSC2,CCR10,MSLN,T…
GO:0005615	extracellular space (CC)	96	1.44521e-25	1.15376e-23	JAM3,HSPG2,FJX1,IL33,GPI,KLK8,C3,SFTPC,RBP4,PPBP,LUM,VEGFA,TGFBR3,SFRP1,ALPL,HTRA1,DPYSL3,CXCL10,SFRP5,COL6A3,ARG1,GC,ALB,ENTPD6,IBSP,C8G,SFTPB,INHA,APOC2,AGER,IL15,SOSTDC1,TFPI,FGFBP1,DAG1,SFRP4,LIPG,SFTPD,TNC,EGFL6,CPA1,WNT10B,LGALS1,GDF5,CRLF1,VEGFC,PGC,COL15A1,PTHLH,AEBP1,IGFBP4,BCHE,VLDLR,TNFSF9,CDH13,LPL,CCL18,SERPINF1,CXCL2,LAMC1,PDGFC,GRP,KLK5,CXCL9,MMRN2,WNT11,MET,APOA2,CTSK,TNFSF8,CXADR…
GO:0005783	endoplasmic reticulum (CC)	103	1.55292e-21	1.06264e-19	SC5DL,FMO1,SRD5A1,BSCL2,SPCS3,ATP10A,SAR1B,PI4KB,ASS1,POMP,CYP39A1,EDEM3,TGFBR3,KDELC1,SQLE,LPIN1,GNAZ,LMF2,TPST2,PHTF1,CLCC1,ELOVL1,PSMG1,TMEM43,CLN8,LPCAT1,CYP51A1,KLK6,YIPF5,SEC24D,FAF2,HLA-DRB1,LSS,TTC35,ALG12,CYP2C8,LPGAT1,FMO2,FBXW7,CAMLG,TAP2,CLDN14,FMO3,HSD3B2,DNAJC1,MEST,TMED7,EI24,CYP3A5,CYP1B1,KEAP1,POR,BFAR,CALCRL,AADAC,TECR,RCN3,PIGT,POGLUT1,BCHE,PREB,RDH14,TMCO1,GPAA1,GANAB,PITPNM1,…
GO:0005829	cytosol (CC)	166	1.13768e-20	6.81183e-19	RAPGEF4,EEF1D,ANPEP,TNPO1,KPNB1,GPI,MOCOS,SERF2,ACP5,SAR1B,ASS1,POMP,ITPK1,SULT1C2,RPL5,HBD,CHAC1,SRGAP2,CEP164,EIF2B2,LPIN1,SOS1,SFRP1,DNM2,UBB,ARHGDIA,DPYSL3,TRIO,DCTD,SRP72,TRAF6,GSTA3,GSTA1,TOM1L1,NDE1,MVD,SHC3,MDM2,CCS,GLRX,SEC24D,NEDD4,NGFR,ARG1,LGALS4,SMG1,GC,ALDOC,SPTBN2,ZWINT,UBA52,HAL,IRF2,HBB,LNPEP,TRIB3,CNOT8,DNAJA3,FOXO1,PSMB10,RASA1,MDH1,CDK7,SULT1B1,CDK14,PSMD4,CDO1,EXOSC9,SH2B3,SP…
GO:0031012	extracellular matrix (CC)	36	3.56367e-20	1.89666e-18	HSPG2,MMP16,LUM,TIMP3,HAPLN1,SFRP1,HTRA1,COL6A3,MFAP4,TNC,LGALS1,OLFML2B,C8orf84,COL15A1,AEBP1,NID1,LPL,MMP14,SERPINF1,LAMC1,TINAGL1,FBN1,VCAN,COL4A2,THSD4,SERPINE2,MMP13,RARRES2,MMP15,IGFBP7,TGFB1I1,SERPINE1,COL6A1,MMP9,GLG1,COMP

## Sheet: bone vs liver
Table S4B. Top 10 Gene oncology list enriched by differential expressed mRNAs detected in metastatic tumor tissues of breast cancer between bone and liver metastatic sites
ID	term	count	p-value	FDR	Genes
GO:0005576	extracellular region (CC)	319	1.23329e-106	5.82115e-104	TCN1,APOC1,MFAP2,JAM3,HSPG2,FCGR3B,FJX1,PI3,IL33,PODNL1,KLK8,SERPINA7,ABI3BP,FETUB,C3,C2,C5,SPINK2,SFTPC,SHBG,RNASE4,RBP4,ACAN,THBS4,APOH,WISP2,PPBP,FCN2,AHSG,CRHBP,SEPP1,ANGPTL7,GFOD1,PLEK,ITIH1,ITIH4,CPB1,MXRA5,COL8A2,INHBE,MASP2,PROS1,EPHX3,APOM,CHRD,HGFAC,GRN,CD97,LTBP2,AMBP,PZP,OLFM4,CD209,PRLR,APCS,CFB,CCL25,ENPP2,FBLN2,SERPINA1,CD5L,HTRA1,HRG,LECT2,ZP2,TGFA,GLA,COL21A1,MFAP5,SLIT2,CX3CL1,C…
GO:0005615	extracellular space (CC)	174	4.78532e-76	1.12934e-73	JAM3,HSPG2,FJX1,IL33,KLK8,SERPINA7,ABI3BP,FETUB,C3,C5,SFTPC,SORD,RBP4,THBS4,APOH,PPBP,FCN2,AHSG,CRHBP,SEPP1,FURIN,APOM,CHRD,HGFAC,GRN,CD97,LTBP2,PZP,OLFM4,APCS,CCL25,ENPP2,SERPINA1,CD5L,HTRA1,DPYSL3,LECT2,TGFA,SLIT2,CX3CL1,F12,CLU,BMP8A,GHR,LCAT,SERPINA5,COL6A3,C1RL,ANGPTL3,CETP,ULBP2,ARG1,CP,CD70,PLG,GDF11,GC,SERPINC1,ALB,ACHE,MBL2,KLK13,CRP,FGA,IBSP,C8G,EMR3,SPARC,APOA1,CYTL1,WNT16,MFGE8,APOC2,…
GO:0005886	plasma membrane (CC)	368	1.2132e-62	1.90877e-60	FYN,JAM3,HSPG2,FCGR3B,TMEM127,LY6E,OPCML,CR2,RAB31,GPRC5D,HPN,FHL1,ADRA1A,CD58,SLC6A6,AKAP7,WISP2,ANTXR1,MGST2,MCAM,GJB1,STK38L,SLC22A1,ATP10A,SEZ6L2,DDR2,FURIN,KCNE1,IQGAP1,EMP1,CD1B,KIRREL,PKM2,VAV1,ITIH4,GABRG2,FXYD1,RABEPK,MME,ATP5B,ABCG5,DIRAS3,GPA33,IFNGR1,HRH1,SMPD3,CD97,ARRB2,SLC11A1,TJP2,AMBP,XPNPEP2,SLC15A1,IL3RA,SAP18,KCNJ2,GNA15,PTH1R,CD209,CFB,TRPV2,ENPP2,SIPA1L1,CD200,FNBP1L,TST,CAR…
GO:0005515	protein binding (MF)	404	3.59341e-54	4.33006e-51	ACAA1,HSPB7,FYN,JAM3,HSPG2,CYP4F2,EDF1,ALDOB,E2F2,TPD52L1,FOS,FSCN1,DCAF7,HIP1,IL33,SULT2A1,KLK8,DUSP1,HPN,FHL1,RBP4,ACAN,CD58,RIPK4,APOH,HOXC13,ANTXR1,CD37,ALOX12,STK38L,SLC22A1,ATP10A,PITPNC1,ASS1,PLEK,IQGAP1,CD1B,ZFPM2,PKM2,VAV1,ALDH7A1,GABRG2,PTGES3,ELOVL2,MME,SRSF10,ATP5B,ABCG5,MASP2,NCLN,CHRD,PPEF1,MAP1LC3B,UBE2A,PXMP2,ARRB2,TJP2,SNRNP70,CAV3,SAP18,PEX3,ABCB1,SERPINA1,CD200,TRIM2,SCAMP2,ADH…
GO:0005737	cytoplasm (CC)	431	1.28003e-45	1.51043e-43	HSPB7,TMEM127,EDF1,TPD52L1,FSCN1,DCAF7,HIP1,CLMN,SNF8,SULT2A1,HRSP12,KLK8,SLC17A3,SFTPC,HPN,FHL1,NIT1,DAZAP1,CKB,RIPK4,AKAP7,WISP2,MGST2,KIAA1199,ALOX12,STK38L,PITPNC1,ASS1,EIF3K,PLEK,IQGAP1,IVNS1ABP,ZFPM2,PKM2,LARP6,ITIH4,ALDH7A1,GABRG2,PTGES3,RABEPK,SH3BGRL3,PAK6,SRSF10,GRHPR,GOLPH3L,FSCN3,GYS2,PDCD2,HGFAC,MAP1LC3B,HRH1,KIF26B,ARRB2,TJP2,CAV3,SAP18,NUDT1,PTH1R,CD209,TRPV2,UPB1,SIPA1L1,MTRR,BCAT…
GO:0016020	membrane (CC)	352	6.19112e-42	5.84441e-40	EMP3,ZDHHC11,CYP4F2,HIP1,NINJ2,CLMN,RASL11B,CLEC4A,SNF8,SLC17A3,SLC31A2,SORD,HPN,CLEC4E,CYP21A2,RIPK4,MBOAT2,SLC6A6,AKAP7,CD37,CYP7A1,ATP10A,SIGLEC5,MAOB,IQGAP1,EMP1,KIRREL,GABRG2,ELOVL2,MARCO,CYP39A1,STOML1,SLC37A4,RAB33B,CYP2E1,GOLPH3L,ABCG5,HSD17B2,C1orf115,NCLN,CYP4A11,SIGLEC15,IFNGR1,ITGB2,PXMP2,TMEM126B,SLC11A1,CYP2C9,XPNPEP2,SLC15A1,SLC35D1,CLEC1A,PEX3,SLC27A2,CD209,RNF13,DCXR,PRLR,CYP2C19…
GO:0005887	integral to plasma membrane (CC)	140	1.03922e-35	8.1752e-34	LY6E,OPCML,NINJ2,CLEC4A,SLC17A3,SLC31A2,HPN,ADRA1A,CD58,SLC6A6,SLC22A1,DDR2,GABRG2,FXYD1,MME,MARCO,GPA33,APOM,IFNGR1,HRH1,CD97,SLC11A1,SLC15A1,KCNJ2,CLEC1A,PTH1R,TRPV2,ENPP2,CD200,EDA2R,SLC29A1,GPR52,TM2D1,CEACAM1,ACVRL1,SLC43A1,EFNA1,FOLH1,C9,PILRB,GHR,CD63,DRD4,AQP1,CD70,CAV1,TM4SF5,SLC22A3,CSF1R,C5AR1,LAPTM5,NPC1,FLRT2,SLC28A1,CXCR5,HTR3B,GPR4,EDNRB,LRP12,IL17RA,ABCC2,ADCY3,SLC2A2,ATP4A,RYR1,S…
GO:0005829	cytosol (CC)	206	2.24856e-29	1.51617e-27	DNAJB5,FYN,ALDOB,SNF8,SULT2A1,FHL1,MAT1A,CKB,AKAP7,ACP5,ALOX12,ASS1,EIF3K,PLEK,PKM2,VAV1,ALDH7A1,PTGES3,ALAD,FAH,HPD,GYS2,UBE2A,ARRB2,MYL3,UPB1,MTRR,BCAT1,ADH1A,DPYSL3,ALDH9A1,CUBN,SUOX,HPS5,AGBL2,AP1S2,GSTA1,ASL,TIAM2,RAB4A,HSD17B14,CLU,SFI1,HSPB1,BAAT,FGR,TTPA,ARG1,GCKR,SOCS1,LGALS4,FTCD,CAV1,EPHX2,GC,RPL41,HAAO,NOTCH1,LYN,NOD2,SOCS3,GALT,TPM2,PFDN4,CORO7,RALBP1,TAOK1,MAP2K3,DENND1C,ADH6,ENO3,S…
GO:0016021	integral to membrane (CC)	334	2.22107e-28	1.31043e-26	EMP3,ZDHHC11,JAM3,TMEM127,NINJ2,CR2,CLMN,GPRC5D,SLC17A3,SLC31A2,HPN,CLEC4E,ADRA1A,MBOAT2,SLC6A6,ANTXR1,CD37,MGST2,MCAM,GJB1,ACP5,ATP10A,SEZ6L2,SIGLEC5,MAOB,FURIN,KCNE1,EMP1,CD1B,KIRREL,GABRG2,ELOVL2,STOML1,SLC37A4,ABCG5,HSD17B2,C1orf115,NCLN,SIGLEC15,ITGB2,SMPD3,CD97,PXMP2,TMEM126B,SLC15A1,IL3RA,SLC35D1,PEX3,PTH1R,SLC27A2,CD209,RNF13,PRLR,ABCB1,KIAA1644,TMEM158,SLC35F2,SCAMP2,CHST1,OR7A5,EDA2R,ZP…
GO:0007596	blood coagulation (BP)	83	9.04709e-30	2.8055e-26	FYN,JAM3,CD58,PPBP,PLEK,ZFPM2,VAV1,PROS1,ARRB2,GNA15,SERPINA1,HRG,CFL1,HPS5,C9,F12,CLU,CD63,C4BPB,FGR,CAV1,PLG,SERPINC1,ALB,SERPIND1,LYN,FGA,SPARC,APOA1,PLAUR,FGG,DGKI,SERPINF2,ITGA5,PTGIR,SLC7A9,CPB2,HPS1,F13B,APOB,VWF,VEGFC,NOS1,SIRPA,F2,EGF,CALU,VCL,ABCC4,GRB14,ATP2B2,FLNA,SELL,DGKG,PDE3B,RHOG,PRKCE,SLC16A3,SRGN,PLAU,HGF,F10,PROZ,WDR1,F9,SLC7A5,F5,ACTN1,PROC,GNAI2,F13A1,F11,GP1BA,FGB,SELPLG,KN…

## Sheet: the common
Table S4C. Top 10 overlapped gene oncology between GO list (bone metastasis vs lung metastasis) and GO list (bone metastasis vs liver metastasis).
ID	term	count	p-value	FDR	Genes
GO:0005576	extracellular region (CC)	60	3.36e-24	6.22e-22	JAM3,HSPG2,FJX1,IL33,C3,C2,PPBP,HTRA1,CEACAM1,EFNA1,EDIL3,COL6A3,GLIPR1,PLXDC1,DMP1,HAMP,IBSP,C8G,APOC2,PGF,SFRP4,LIPG,PTX3,WNT10B,LGALS1,C4BPA,OLFML2B,DEFB1,CRLF1,VEGFC,S100A12,COL15A1,AEBP1,BCHE,ST6GAL1,LPL,CXCL2,LAMC1,CRISPLD2,ADAMTS2,COL11A1,GRP,HSPH1,CXCL9,FBN1,TIMP2,VCAN,OMD,COL10A1,MMP13,ENOX1,CFI,WFDC1,CLEC11A,RARRES2,CST3,ADAMTS5,COL6A1,MMP9,COMP
GO:0005615	extracellular space (CC)	38	1.34e-21	1.24e-19	JAM3,HSPG2,FJX1,IL33,C3,PPBP,HTRA1,DPYSL3,COL6A3,IBSP,C8G,APOC2,SFRP4,LIPG,WNT10B,LGALS1,CRLF1,VEGFC,COL15A1,AEBP1,BCHE,TNFSF9,CDH13,LPL,CXCL2,LAMC1,GRP,CXCL9,CTSK,FBN1,VCAN,MMP13,ENOX1,CFI,WFDC1,CST3,MMP9,COMP
GO:0031012	extracellular matrix (CC)	18	8.95e-18	5.52e-16	HSPG2,HTRA1,COL6A3,LGALS1,OLFML2B,COL15A1,AEBP1,LPL,MMP14,LAMC1,FBN1,VCAN,MMP13,RARRES2,TGFB1I1,COL6A1,MMP9,COMP
GO:0005886	plasma membrane (CC)	61	4.92e-12	2.28e-10	JAM3,HSPG2,LY6E,OPCML,HPN,SLC6A6,MCAM,STK38L,ATP10A,HRH1,TJP2,SLC15A1,PTH1R,SIPA1L1,FNBP1L,CARD14,MYH10,CEACAM1,EFNA1,CD63,AOC2,TM7SF4,GLIPR1,LGALS4,PLXDC1,CSF1R,C5AR1,LSP1,SLC2A3,TGM2,KCNJ16,CD93,NRN1,CORIN,SPHK1,ITGA5,ELMO1,WNT10B,CRLF1,SLC47A1,TNFSF9,CBL,CDH13,LPL,LIMS1,ATP6V1B2,SIRPB1,DIO2,UNC5B,GPR37,KCNK2,GNAI2,HTR2B,ENOX1,PLVAP,VAMP8,RGS2,CSPG4,LRRN3,KCND2,PDGFRB
GO:0005737	cytoplasm (CC)	75	7.54e-11	2.79e-09	HPN,RIPK4,STK38L,ASS1,PAK6,GOLPH3L,HRH1,TJP2,PTH1R,SIPA1L1,FNBP1L,CARD14,MYH10,DLX5,DPYSL3,MAP4K4,GSTA1,CDC42EP3,CD63,AOC2,RGN,PLXDC1,DMP1,MYRIP,HAMP,WDR6,TGM2,SULT1B1,SERTAD2,SPHK1,SFRP4,ALDH1A1,SATB2,ELMO1,COPZ2,LGALS1,C4BPA,KRT2,CRLF1,ISL1,S100A12,CEP70,AEBP1,CBL,CDH13,MMP14,ASPA,ATP6V1B2,LYST,PEX6,PGM1,ADH1B,NDRG2,HSPH1,MYO1E,MPST,CLOCK,NPEPPS,WIPF1,ACADL,CTSK,ARPC5L,GNAI2,DIXDC1,HTR2B,RNF128…
GO:0005515	protein binding (MF)	67	9.6e-11	3.35e-08	ACAA1,JAM3,HSPG2,FOS,IL33,DUSP1,HPN,RIPK4,STK38L,ATP10A,ASS1,PPEF1,TJP2,MYH10,EMX2,CEACAM1,MAP4K4,EFNA1,MYRIP,AHNAK,SRSF7,WDR6,NR4A1,TGM2,CD93,PDLIM4,SPHK1,ITGA5,CREB5,ELMO1,C4BPA,CRLF1,CDK10,VEGFC,S100A12,CEP70,CBL,LPL,MMP14,LIMS1,LYST,SIRPB1,PEX6,ELK3,CLTCL1,NDRG2,MYO1E,UNC5B,WIPF1,SEC23A,FBN1,GNAI2,ABCD3,DIXDC1,HDHD3,BAZ1A,TGFB1I1,CST3,RGS2,UGP2,HSPA1A,MMP9,KCND2,CFTR,COMP,TRAM2,PDGFRB
GO:0007155	cell adhesion (BP)	21	2.4e-10	2.35e-07	JAM3,OPCML,CLEC4A,MCAM,TNFAIP6,EDIL3,COL6A3,LGALS4,IBSP,ITGA5,COL15A1,AEBP1,CDH13,LAMC1,COL11A1,SUSD5,VCAN,OMD,TGFB1I1,COL6A1,COMP
GO:0007275	multicellular organismal development (BP)	25	6.79e-09	3.32e-06	PRRX2,HLF,DLX5,EMX2,EDIL3,CSF1R,PGF,SFRP4,SATB2,WNT10B,VEGFC,ISL1,COL15A1,NDRG2,UNC5B,VCAN,PRRX1,DIXDC1,GADD45B,RNF114,MSX1,CSPG4,SHOX2,FOSB,PDGFRB
GO:0001525	angiogenesis (BP)	11	1.29e-08	4.2e-06	JAM3,HSPG2,CEACAM1,PLXDC1,PGF,ITGA5,VEGFC,COL15A1,MMP14,ELK3,CSPG4
GO:0005578	proteinaceous extracellular matrix (CC)	11	1.98e-07	6.12e-06	DMP1,WNT10B,LGALS1,ADAMTS2,FBN1,VCAN,OMD,MMP13,ADAMTS5,MMP9,COMP
