# Supplementary material for: New insight into long non-coding RNAs associated with bone metastasis of breast cancer based on an integrated analysis
Source: Cancer Cell Int. 2021 Jul 13;21:372. doi: 10.1186/s12935-021-02068-7 (PMC8276423; doi:10.1186/s12935-021-02068-7)
Supplement: Supplementary file 5 — Additional file 5: Table S5. Differential expressed LncRNAs detected in metastatic tumor tissues of breast cancer between bone and lung metastatic sites (bone vs lung). [file 12935_2021_2068_MOESM5_ESM.csv]

Ensembl Gene ID	ID	Symbol	logFC	AveExpr	t	P.Value	adj.P.Val	B	UpDown	top10
ENSG00000255399	255480	LOC255480	-0.69771089	-0.892760578	-6.713070253	1.05E-05	0.010842393	2.617782918	Down	yes
ENSG00000224286	284688	LOC284688	0.231672556	0.107197833	4.094863811	0.001116923	0.27580177	-0.780556646	Up	yes
ENSG00000236404	401491	FLJ35024	-0.452355369	0.959752129	-3.962688752	0.001444724	0.27580177	-0.982386668	Down	yes
ENSG00000253661	100192378	LOC100192378	1.188509384	-0.655966375	3.89672369	0.001643547	0.27580177	-1.083903516	Up	yes
ENSG00000203930	286411	RP1-177G6.2	0.23185456	-1.294104358	3.823956049	0.001895425	0.27580177	-1.196451985	Up	yes
ENSG00000285294	643650	LOC643650	-0.190222069	-0.143685835	-3.763929283	0.00213255	0.27580177	-1.289709513	Down	yes
-	100132741	LOC100132741	-0.276334197	-0.956737058	-3.733947279	0.002262055	0.27580177	-1.33642151	Down	yes
ENSG00000231419	154822	LOC154822	-0.202282996	0.378030183	-3.712500561	0.002359561	0.27580177	-1.369886959	Down	yes
ENSG00000214145	100131551	LOC100131551	-0.176816786	-0.992193549	-3.704723622	0.002395961	0.27580177	-1.38203241	Down	yes
ENSG00000234456	100505881	LOC100505881	0.882966865	1.598978068	3.599591763	0.002947698	0.283091815	-1.546723777	Up	yes
ENSG00000231920	100128511	LOC100128511	-0.367392003	-0.579794351	-3.589702084	0.003005801	0.283091815	-1.562261352	Down	yes
ENSG00000171671	220070	C11orf76	0.119232141	-0.17532743	3.540902779	0.00330989	0.285753808	-1.639032221	Up	yes
ENSG00000280837	29034	CPS1-IT	0.106370243	-0.289253128	3.491698319	0.00364795	0.29071358	-1.716600792	Up	yes
ENSG00000226386	100505601	LOC100505601	-0.350018834	-1.220416652	-3.343646532	0.004889633	0.319892439	-1.950782568	Down	yes
ENSG00000223768	642852	LOC642852	0.507107405	-1.041264151	3.340528856	0.004919906	0.319892439	-1.955724063	Up	yes
ENSG00000146666	84847	MGC16075	-0.192426968	-0.5918349	-3.329259193	0.005030913	0.319892439	-1.973589123	Down	yes
ENSG00000251562	378938	MALAT1	0.538356935	4.744381694	3.253757366	0.005842096	0.319892439	-2.093369632	Up	yes
ENSG00000236790	339789	C2orf46	-0.124164057	0.01408305	-3.242772937	0.005970537	0.319892439	-2.11080654	Down	yes
ENSG00000240288	100126793	GHRLOS	0.165869512	-0.14518133	3.239763956	0.00600621	0.319892439	-2.115583411	Up	yes
-	100289509	LOC100289509	0.145986934	0.701342037	3.225721155	0.00617553	0.319892439	-2.137878667	Up	yes
ENSG00000246089	100287015	LOC100287015	-0.287854146	-0.072276326	-3.10786279	0.007797494	0.384356544	-2.325045727	Down
ENSG00000224209	199899	LOC199899	-0.163188349	-0.663138454	-3.084753614	0.008162012	0.384356544	-2.361737656	Down
ENSG00000230448	100499171	NCRNA00276	0.143707338	-1.062179052	3.053668247	0.008679125	0.386101324	-2.411080196	Up
-	158228	FAM201A	-0.470591983	-1.07233595	-3.038424928	0.008944432	0.386101324	-2.435268768	Down
ENSG00000215417	407975	MIR17HG	-0.497714138	-0.262496517	-3.01632628	0.009343365	0.38718903	-2.470324756	Down
ENSG00000261455	100128822	LOC100128822	-0.742241327	1.551211382	-2.961395252	0.010412778	0.414909151	-2.557393921	Down
ENSG00000198685	23434	C3orf27	0.170215747	0.671406659	2.927200697	0.011138548	0.427390222	-2.611530981	Up
ENSG00000182648	100506380	LOC100506380	-0.315249678	-0.133041196	-2.886451997	0.012068659	0.433027271	-2.675965442	Down
ENSG00000232021	641518	LOC641518	0.505115543	-0.348381905	2.884234023	0.01212142	0.433027271	-2.67946988	Up
ENSG00000268129	100289361	LOC100289361	-0.293167706	-0.091259909	-2.852765702	0.01289484	0.445301812	-2.729156397	Down
ENSG00000256073	84996	C21orf119	-0.453445347	0.604201254	-2.791521035	0.014541268	0.484879191	-2.825653397	Down
ENSG00000188242	25845	LOC25845	-0.655943067	0.955432221	-2.76433465	0.015336406	0.484879191	-2.868389361	Down
ENSG00000204091	732253	TDRG1	0.171896526	1.152876794	2.748484547	0.015819405	0.484879191	-2.893273977	Up
-	100131532	LOC100131532	0.180687214	-0.055466289	2.725077528	0.016559913	0.484879191	-2.929978268	Up
ENSG00000228630	100124700	HOTAIR	1.675776215	0.152345137	2.699610962	0.017403913	0.484879191	-2.969847992	Up
ENSG00000203897	642864	LOC642864	-0.118426201	-1.16662642	-2.69767509	0.017469755	0.484879191	-2.972875883	Down
ENSG00000247271	729013	LOC729013	-0.481712921	1.47114573	-2.694453645	0.017579858	0.484879191	-2.977913617	Down
ENSG00000237187	441094	FLJ42709	0.461627286	-0.886656086	2.688499313	0.017785144	0.484879191	-2.987222024	Up
-	441461	LOC441461	0.442909303	4.136122227	2.647700752	0.019255687	0.511510049	-3.05089167	Up
ENSG00000196243	439916	C12orf37	0.094658929	-1.342442121	2.620656006	0.020294736	0.525633663	-3.092984426	Up
ENSG00000230487	114796	KIAA1908	0.29551972	0.764228835	2.59557397	0.021306715	0.529780168	-3.131936169	Up
ENSG00000236901	81571	NCRNA00287	-0.169427826	0.235388489	-2.591453112	0.021477574	0.529780168	-3.138327491	Down
ENSG00000255248	399959	LOC399959	1.178932546	1.52769342	2.571566336	0.022320886	0.536844161	-3.169137326	Up
ENSG00000266010	100128893	LOC100128893	-0.95052512	0.423501344	-2.551650257	0.023197394	0.536844161	-3.199934511	Down
ENSG00000177234	404216	C10orf85	-0.099435098	-0.071237551	-2.548955215	0.023318521	0.536844161	-3.204097392	Down
ENSG00000276462	440896	LOC440896	-0.104436002	-1.384603042	-2.528689229	0.024249054	0.546130863	-3.23536508	Down
ENSG00000225391	100294720	NHEG1	0.077838305	0.705629062	2.486344208	0.02630988	0.579936939	-3.300483565	Up
ENSG00000215808	339535	LOC339535	1.381631522	1.155984978	2.469487935	0.027176106	0.584026653	-3.326320593	Up
ENSG00000237975	339400	LOC339400	0.223326033	-1.011750932	2.460993968	0.027622882	0.584026653	-3.339320987	Up
ENSG00000273311	25786	DGCR11	0.148457552	0.769212444	2.44218591	0.028637303	0.593364919	-3.368061	Up
-	401237	FLJ22536	0.102775239	-0.841891851	2.426026448	0.029537203	0.600010635	-3.392701251	Up
ENSG00000254519	100507384	LOC100507384	0.082018566	-0.788781386	2.407332793	0.030611884	0.601123802	-3.421143267	Up
ENSG00000185904	84856	LOC84856	0.381351339	0.724115921	2.402413568	0.030900819	0.601123802	-3.428616391	Up
ENSG00000273344	202781	LOC202781	-0.586323706	1.489144742	-2.395141546	0.031332708	0.601123802	-3.439654979	Down
ENSG00000236423	100133612	LOC100133612	0.082379081	0.878763006	2.355793818	0.033770929	0.628638662	-3.499195145	Up
ENSG00000218739	100505876	LOC100505876	-0.471177722	-0.198311844	-2.352539304	0.033980468	0.628638662	-3.504105233	Down
ENSG00000233208	400238	LOC400238	0.124400889	1.063161195	2.325334525	0.035780871	0.650333015	-3.545058811	Up
-	401106	FLJ34208	0.112483663	0.144472244	2.28335924	0.03873675	0.674688399	-3.607919459	Up
ENSG00000280924	127841	LOC127841	0.146865603	-0.062342277	2.28057685	0.038940613	0.674688399	-3.612071686	Up
ENSG00000156273	100379661	NCRNA00258	0.194455917	-1.085515562	2.278755389	0.039074618	0.674688399	-3.614788892	Up
ENSG00000229619	401093	LOC401093	-0.278176647	-0.836884208	-2.242063562	0.041868256	0.700509603	-3.669352231	Down
ENSG00000261439	26077	DKFZP434H168	0.121113501	-0.519388464	2.241375567	0.041922389	0.700509603	-3.670372132	Up
ENSG00000242258	285972	LOC285972	-0.128315838	-1.149397722	-2.225807975	0.043164983	0.709824161	-3.693417645	Down
ENSG00000227533	440584	FLJ32224	0.098099674	0.900440665	2.208270458	0.044606145	0.712935537	-3.71930423	Up
-	728882	FAM182B	0.081583414	-0.34416122	2.187738875	0.046350542	0.712935537	-3.749506681	Up
ENSG00000205791	503693	LOH12CR2	-0.187887641	0.232974875	-2.181409822	0.046900993	0.712935537	-3.758793895	Down
ENSG00000233316	259234	DSCR10	0.116667514	0.316654617	2.17655533	0.047327327	0.712935537	-3.765909908	Up
ENSG00000261070	338694	LOC338694	-0.243347424	-0.540186895	-2.175033405	0.04746173	0.712935537	-3.768139503	Down
ENSG00000270362	100288198	LOC100288198	-0.11025333	-0.579726694	-2.169455915	0.047957332	0.712935537	-3.776304948	Down
ENSG00000212766	283673	NCRNA00277	-0.427313517	1.218905725	-2.167064295	0.04817132	0.712935537	-3.77980363	Down
-	100289061	LOC100289061	0.219358775	0.443057649	2.156693933	0.049109536	0.71658421	-3.794955798	Up
