# Supplementary material for: New insight into long non-coding RNAs associated with bone metastasis of breast cancer based on an integrated analysis
Source: Cancer Cell Int. 2021 Jul 13;21:372. doi: 10.1186/s12935-021-02068-7 (PMC8276423; doi:10.1186/s12935-021-02068-7)
Supplement: Supplementary file 6 — Additional file 6: Table S6. Differential expressed LncRNAs detected in metastatic tumor tissues of breast cancer between bone and lung metastatic sites (bone vs lung). [file 12935_2021_2068_MOESM6_ESM.csv]

Ensembl Gene ID	ID	Symbol	logFC	AveExpr	t	P.Value	adj.P.Val	B	UpDown	top10
ENSG00000259974	140828	NCRNA00261	-1.434997761	0.453339657	-4.484406004	0.000204576	0.211940753	0.255640886	Down	yes
-	100507008	LOC100507008	-1.288242377	-0.763439957	-4.100280388	0.000512239	0.265339599	-0.410086214	Down	yes
ENSG00000259905	791114	PWRN1	-0.187641284	-0.678903935	-3.744483658	0.001196699	0.39071867	-1.033912776	Down	yes
ENSG00000130600	283120	H19	-1.463737068	1.301890114	-3.502569233	0.002122192	0.39071867	-1.458590791	Down	yes
-	255031	FLJ35390	0.218070299	-0.100689826	3.473659152	0.002271788	0.39071867	-1.509231782	Up	yes
ENSG00000269821	10984	KCNQ1OT1	0.220521987	0.333065908	3.40900499	0.002644767	0.39071867	-1.62233607	Up	yes
ENSG00000266709	84815	MGC12916	0.380672942	-0.040238236	3.276189621	0.003608482	0.39071867	-1.853837743	Up	yes
-	399806	FLJ41350	-0.130031789	0.03971445	-3.217028612	0.004140916	0.39071867	-1.956492013	Down	yes
ENSG00000214401	644246	LOC644246	-0.119315867	-1.065441678	-3.203101611	0.004276953	0.39071867	-1.98060849	Down	yes
ENSG00000242258	285972	LOC285972	-0.212512946	-1.014839087	-3.200450166	0.004303339	0.39071867	-1.985197578	Down	yes
ENSG00000250056	255167	LOC255167	-0.613482998	-0.446370624	-3.186483485	0.004444963	0.39071867	-2.009358805	Down	yes
-	149134	LOC149134	-0.404166806	0.890068063	-3.026580865	0.006424831	0.39071867	-2.284338595	Down	yes
-	619423	FAM85A	-0.588234177	2.132744293	-3.006322	0.006729607	0.39071867	-2.318934535	Down	yes
ENSG00000236882	202299	C5orf27	-0.900107036	-0.125452284	-3.003507719	0.006773032	0.39071867	-2.323735677	Down
-	100132707	LOC100132707	-0.307304589	0.513007517	-3.001139987	0.006809775	0.39071867	-2.327774093	Down
ENSG00000267254	284408	LOC284408	-0.440459826	0.075886107	-2.987468339	0.007025718	0.39071867	-2.351075965	Down
ENSG00000235026	389023	LOC389023	-0.223182842	-0.355648268	-2.987087558	0.007031825	0.39071867	-2.351724558	Down
ENSG00000175147	200197	C1orf126	0.280495882	0.495431061	2.945927323	0.007723016	0.39071867	-2.421699579	Up	yes
ENSG00000180259	149830	PRNT	0.169967244	-0.39400419	2.942394055	0.0077853	0.39071867	-2.427693676	Up	yes
ENSG00000225470	554203	NCRNA00183	-0.55688562	0.69589015	-2.926781091	0.008066342	0.39071867	-2.454155908	Down
-	284440	LOC284440	-0.530978655	0.68894794	-2.912679393	0.008328524	0.39071867	-2.478021427	Down
-	400999	FLJ42351	0.230615149	0.482478145	2.900797714	0.008555753	0.39071867	-2.49810328	Up	yes
ENSG00000263724	201477	LOC201477	-0.08692356	-1.003847036	-2.887464735	0.008817807	0.39071867	-2.520608597	Down
ENSG00000231028	100131814	NCRNA00271	0.152083927	-0.507024739	2.875895949	0.009051398	0.39071867	-2.540110365	Up	yes
ENSG00000255153	255512	LOC255512	0.323492764	0.041531274	2.830030017	0.010037056	0.413697861	-2.617184735	Up	yes
ENSG00000232021	641518	LOC641518	0.204756024	-0.731890427	2.790829287	0.010959902	0.413697861	-2.682737323	Up	yes
ENSG00000251533	100131366	LOC100131366	-0.218458155	-0.577675934	-2.769308	0.011500352	0.413697861	-2.718593798	Down
ENSG00000259070	283547	LOC283547	0.14625815	-0.654592489	2.768078571	0.011531979	0.413697861	-2.720639239	Up	yes
ENSG00000255737	100130776	LOC100130776	0.371272766	0.804339883	2.761544303	0.011701466	0.413697861	-2.731505182	Up
-	80094	FLJ14107	0.169298784	0.300658223	2.751011302	0.011979668	0.413697861	-2.74900165	Up
ENSG00000224189	401022	LOC401022	-0.768834309	0.25906876	-2.723059726	0.01274871	0.414018136	-2.795316203	Down
ENSG00000225756	138948	NCRNA00118	-0.552040353	0.832012102	-2.721667804	0.012788205	0.414018136	-2.797618078	Down
ENSG00000223768	642852	LOC642852	-0.595521305	0.975789434	-2.684828876	0.013876645	0.429818913	-2.858381291	Down
ENSG00000227372	57212	KIAA0495	0.200293916	0.291241377	2.677415557	0.014106026	0.429818913	-2.870571388	Up
ENSG00000236939	157556	C8orf56	0.212912559	0.319525488	2.653159101	0.014881875	0.440503487	-2.910366927	Up
-	340184	LOC340184	0.093571565	-1.188407249	2.639005767	0.015353011	0.441825552	-2.933521873	Up
-	91450	LOC91450	0.170199896	0.668773747	2.626169885	0.015792429	0.442188	-2.954479056	Up
-	114041	C21orf88	0.157186873	-0.614674572	2.606799065	0.016478059	0.447502437	-2.986028147	Up
ENSG00000232956	285958	C7orf40	0.325814589	1.549626172	2.596710907	0.016846134	0.447502437	-3.00242104	Up
ENSG00000267454	386758	LOC386758	-0.286603036	-0.443450761	-2.555021015	0.018450776	0.477875109	-3.069885233	Down
ENSG00000254480	100506082	LOC100506082	0.11896378	-0.832670083	2.542239013	0.018970798	0.479359677	-3.090476998	Up
ENSG00000253521	93668	HPYR1	0.186496936	-0.595201099	2.526139518	0.019645339	0.483600913	-3.116349852	Up
ENSG00000231607	8847	DLEU2	0.425646431	0.404768824	2.512704749	0.020225351	0.483600913	-3.137885439	Up
ENSG00000230923	150992	LOC150992	-0.094184084	-1.21194769	-2.490050434	0.021239796	0.483600913	-3.174084559	Down
ENSG00000249748	100506406	LOC100506406	0.208598918	0.850770182	2.482943612	0.021567699	0.483600913	-3.185410252	Up
ENSG00000241163	285286	LOC285286	0.451337329	-0.241940171	2.474157164	0.02197963	0.483600913	-3.199392433	Up
-	54944	FLJ20464	0.190197226	-0.462224646	2.473694188	0.022001537	0.483600913	-3.20012856	Up
ENSG00000284948	254896	LOC254896	0.297703642	1.609631267	2.465218403	0.02240622	0.483600913	-3.21359386	Up
ENSG00000250608	339874	LOC339874	0.130101977	-0.432174721	2.438558097	0.023724792	0.496409982	-3.255809681	Up
ENSG00000247572	100131067	LOC100131067	-0.525004286	1.238955285	-2.427634567	0.024285612	0.496409982	-3.273044997	Down
-	56651	C18orf2	-0.167244801	-0.969531714	-2.420929486	0.02463593	0.496409982	-3.283606334	Down
ENSG00000261738	645355	LOC645355	0.080966469	-0.759838682	2.414355062	0.024983972	0.496409982	-3.293948438	Up
ENSG00000257702	151534	LOC151534	-0.276402276	1.218128237	-2.406690372	0.025395491	0.496409982	-3.305988716	Down
-	729970	LOC729970	-0.37866784	0.226323595	-2.378441072	0.02696708	0.505770987	-3.350205583	Down
ENSG00000237009	84850	C9orf70	0.149219317	-0.189520044	2.375263309	0.027149392	0.505770987	-3.355163665	Up
ENSG00000216775	730101	LOC730101	-0.653288793	0.998383541	-2.347467906	0.028793327	0.505770987	-3.398391863	Down
-	440131	LOC440131	0.118837405	-0.424642322	2.340303712	0.029231696	0.505770987	-3.409492793	Up
ENSG00000214922	285830	LOC285830	-0.103615683	-1.174289684	-2.337156359	0.029426219	0.505770987	-3.414364245	Down
ENSG00000280924	127841	LOC127841	0.163087832	0.307976325	2.336400059	0.02947314	0.505770987	-3.415534349	Up
ENSG00000236548	7955	STL	-0.109322706	-1.273990214	-2.329608323	0.0298976	0.505770987	-3.42603359	Down
ENSG00000231074	414777	HCG18	-0.123969759	0.210858053	-2.322369372	0.030356206	0.505770987	-3.437207154	Down
ENSG00000231216	100093698	LOC100093698	-0.109912047	-0.704263069	-2.31815241	0.030626338	0.505770987	-3.443708039	Down
ENSG00000281005	283876	FLJ39639	0.278844931	0.050745889	2.316135123	0.030756344	0.505770987	-3.446815767	Up
-	54067	C21orf49	0.273573138	0.139944637	2.296993402	0.032015458	0.516381346	-3.476235492	Up
ENSG00000166770	100128252	LOC100128252	-0.739736954	1.390055218	-2.269557732	0.033902835	0.516381346	-3.518181574	Down
ENSG00000231908	100507475	LOC100507475	-0.159490975	-0.000179435	-2.264359446	0.034271736	0.516381346	-3.526099394	Down
ENSG00000248538	157273	LOC157273	-0.191036759	-0.781900479	-2.264100251	0.034290226	0.516381346	-3.526493939	Down
ENSG00000229228	100287814	LOC100287814	0.118858643	0.483759486	2.260921117	0.034517757	0.516381346	-3.531331252	Up
ENSG00000229140	137196	CCDC26	-0.093950189	-1.205981208	-2.260920338	0.034517813	0.516381346	-3.531332436	Down
ENSG00000180525	414235	C10orf108	-0.104705452	-1.159842068	-2.255752451	0.034890631	0.516381346	-3.539188114	Down
ENSG00000283945	158035	NCRNA00032	-0.171497826	-0.343828355	-2.231013377	0.036726898	0.520190138	-3.576660821	Down
-	285987	DLX6-AS	-0.080149948	-0.938833386	-2.23089596	0.03673582	0.520190138	-3.576838146	Down
ENSG00000237125	79804	NBLA00301	-0.176538654	-0.665988803	-2.225282127	0.037164707	0.520190138	-3.585310328	Down
ENSG00000257660	100506125	LOC100506125	-0.18043531	-0.4102185	-2.223542867	0.037298508	0.520190138	-3.587932808	Down
-	375295	LOC375295	-0.969115498	0.909676811	-2.210012745	0.038354478	0.520190138	-3.608295627	Down
ENSG00000215533	193629	NCRNA00189	0.068496045	-1.13659369	2.200252695	0.039133049	0.520190138	-3.622942288	Up
-	79667	FLJ13197	-0.195750973	-0.272221537	-2.198935507	0.039239217	0.520190138	-3.624916232	Down
ENSG00000233392	200772	LOC200772	-0.44128905	0.255995579	-2.198106613	0.039306163	0.520190138	-3.626158083	Down
ENSG00000224975	8552	INE1	0.133560137	0.903289902	2.189931815	0.039971986	0.520190138	-3.638391737	Up
ENSG00000234456	100505881	LOC100505881	-0.435508434	-0.112334992	-2.186052293	0.040291542	0.520190138	-3.644188649	Down
-	100505498	LOC100505498	0.126976613	0.071254451	2.181478871	0.040671237	0.520190138	-3.651015078	Up
ENSG00000228630	100124700	HOTAIR	-1.059034795	-0.257772866	-2.169412536	0.041688661	0.524645306	-3.66898738	Down
ENSG00000272143	283481	LOC283481	-0.296764533	-0.398228926	-2.160854473	0.042424215	0.524645306	-3.681700373	Down
-	29065	ASAP1-IT	0.315700463	1.682192201	2.159533322	0.042538809	0.524645306	-3.68366042	Up
ENSG00000245275	386627	FLJ38109	-0.382364831	0.965638984	-2.149834426	0.043388699	0.528831676	-3.698028868	Down
ENSG00000198054	84677	DSCR8	0.217680667	0.192165975	2.138178816	0.044430381	0.535231103	-3.715247481	Up
-	442075	LOC442075	-0.204950981	0.77446815	-2.127986925	0.045359732	0.540145775	-3.730259918	Down
ENSG00000112541	90632	C6orf176	-0.150386684	-0.640277476	-2.114669941	0.046600506	0.548615045	-3.749813315	Down
-	100128977	LOC100128977	-0.632042042	-0.427829977	-2.107637239	0.047268044	0.550221273	-3.760110792	Down
ENSG00000236366	153910	LOC153910	0.104947225	0.899730538	2.100378841	0.047966034	0.552142348	-3.770717804	Up
ENSG00000131538	84672	TTTY6	0.1256176	-0.299513054	2.08835357	0.049142877	0.559472751	-3.788243733	Up
